# Supplementary material for: Exosomes from Human iPSC-Derived Retinal Organoids Enhance Corneal Epithelial Wound Healing
Source: Int J Mol Sci. 2024 Aug 16;25(16):8925. doi: 10.3390/ijms25168925 (PMC11354741; doi:10.3390/ijms25168925)
Supplement: Supplementary file 1 [file ijms-25-08925-s001.zip]

Archive with 2 entries (2 files):
- Supplementary materials_final_revised (1).pdf
- suppl_table_final (1).xlsx
