# Supplementary material for: Exosomes from Human iPSC-Derived Retinal Organoids Enhance Corneal Epithelial Wound Healing
Source: Int J Mol Sci. 2024 Aug 16;25(16):8925. doi: 10.3390/ijms25168925 (PMC11354741; doi:10.3390/ijms25168925)
Supplement: Supplementary file 1 [file ijms-25-08925-s001.zip › suppl_table_final (1).xlsx]

## Sheet: TableS1
Supplementary Table S1. Normalized CPM value of exosomal miRNAs in conditioned medium of retina organoids (CPM ≥ 10)
Rank	miRNA	Subject1	Subject2	average
1	hsa-miR-122-5p	14.1363	18.9299	17.981
2	hsa-miR-3591-3p	10.734	16.2774	15.308
3	hsa-miR-99a-5p	14.1721	14.4114	14.2967
4	hsa-miR-148a-3p	12.7074	14.3155	13.7248
5	hsa-let-7a-5p	12.2723	13.9454	13.3389
6	hsa-let-7b-5p	10.4381	13.3734	12.5507
7	hsa-let-7c-5p	11.9534	12.474	12.237
8	hsa-let-7f-5p	11.0327	12.511	11.9535
9	hsa-miR-125a-5p	11.9723	10.6346	11.4532
10	hsa-miR-100-5p	11.6177	10.9677	11.329
11	hsa-miR-4443	7.92714	12.2529	11.3231
12	hsa-miR-26a-5p	9.78778	11.9958	11.2784
13	hsa-miR-128-3p	11.0282	11.4817	11.2727
14	hsa-miR-27b-3p	10.0775	11.7847	11.1701
15	hsa-miR-126-3p	7.98229	12.0086	11.0945
16	hsa-miR-10a-5p	8.70272	11.8999	11.0492
17	hsa-miR-99b-5p	11.7839	9.34292	11.0278
18	hsa-let-7e-5p	11.2664	9.76559	10.703
19	hsa-miR-21-5p	9.60997	11.2538	10.6543
20	hsa-miR-30d-5p	10.3776	10.746	10.5736
21	hsa-miR-204-5p	11.4494	7.7005	10.5529
22	hsa-let-7g-5p	9.34292	10.8676	10.298
23	hsa-let-7i-5p	9.78778	10.5388	10.2116
24	hsa-miR-143-3p	7.84483	10.954	10.1122
25	hsa-miR-192-5p	6.80362	10.9974	10.0741
26	hsa-miR-423-5p	9.6975	10.1935	9.96673
27	hsa-miR-3184-3p	9.63268	10.2025	9.94554
28	hsa-miR-125b-5p	9.85012	9.83522	9.84269
29	hsa-miR-92a-3p	9.71889	9.945	9.83637
30	hsa-miR-1246	9.41484	10.04	9.76104
31	hsa-miR-92b-3p	9.89724	9.60997	9.76074
32	hsa-miR-30a-5p	9.51174	9.87947	9.70729
33	hsa-miR-22-3p	8.33988	10.3501	9.66999
34	hsa-miR-320b	9.50234	9.79787	9.65766
35	hsa-miR-3529-3p	10.5235	6.947	9.63963
36	hsa-miR-30a-3p	10.1155	8.90508	9.63368
37	hsa-miR-27a-3p	8.0573	10.3485	9.61669
38	hsa-miR-194-5p	4.3588	10.595	9.614
39	hsa-miR-24-3p	8.25457	10.024	9.39505
40	hsa-miR-423-3p	9.62537	9.0531	9.36743
41	hsa-miR-151a-3p	9.77703	8.72279	9.34414
42	hsa-miR-3184-5p	9.63666	8.71279	9.24744
43	hsa-miR-7-5p	10.0355	7.13095	9.21638
44	hsa-miR-1298-5p	9.74488	8.20014	9.17008
45	hsa-miR-9-5p	8.28526	9.66286	9.1326
46	hsa-miR-191-5p	9.26551	8.80274	9.0526
47	hsa-miR-1290	8.21792	9.56343	9.04216
48	hsa-let-7d-5p	7.62787	9.64062	8.96
49	hsa-miR-589-5p	9.64194	7.56811	8.9494
50	hsa-miR-181a-5p	8.57745	9.12083	8.87457
51	hsa-miR-30e-3p	8.93764	8.62487	8.78972
52	hsa-miR-25-3p	8.67723	8.87177	8.77778
53	hsa-miR-10b-5p	7.64637	9.36224	8.74565
54	hsa-miR-320a	8.85595	8.54541	8.70902
55	hsa-miR-30c-5p	8.85936	8.14914	8.54752
56	hsa-miR-203b-5p	8.10395	8.83766	8.51696
57	hsa-miR-451a	7.99884	8.81447	8.46355
58	hsa-miR-363-3p	7.49415	9.01495	8.4463
59	hsa-miR-486-5p	8.73148	8.0454	8.42884
60	hsa-miR-203a-3p	7.9486	8.75481	8.4073
61	hsa-miR-95-3p	9.19633	6.51227	8.40498
62	hsa-miR-375	8.17487	8.55383	8.37676
63	hsa-miR-744-5p	8.68876	7.8899	8.34393
64	hsa-miR-199a-3p	5.68715	8.95895	8.10108
65	hsa-miR-29a-3p	5.51371	8.96528	8.09147
66	hsa-miR-184	8.75725	6.14682	7.97603
67	hsa-miR-181b-5p	7.92064	7.52876	7.73796
68	hsa-miR-378a-3p	5.11868	8.49379	7.62654
69	hsa-miR-26b-5p	5.61382	8.40653	7.60101
70	hsa-miR-146b-5p	5.43074	8.40031	7.57365
71	hsa-miR-130b-5p	7.7131	7.27382	7.51012
72	hsa-miR-320d	7.39758	7.18981	7.29743
73	hsa-miR-101-3p	6.32805	7.80303	7.24636
74	hsa-miR-22-5p	6.07838	7.84025	7.21305
75	hsa-miR-199b-3p	4.85337	8.05334	7.20237
76	hsa-miR-215-5p	4.94164	8.04141	7.20058
77	hsa-miR-320c	7.0339	7.30743	7.17714
78	hsa-miR-28-5p	7.06174	7.197	7.13095
79	hsa-miR-216b-5p	7.71811	5.95656	7.09098
80	hsa-miR-148b-3p	7.37873	6.63384	7.05384
81	hsa-miR-543	6.09387	7.57916	7.01977
82	hsa-let-7d-3p	5.04089	7.82176	7.01774
83	hsa-miR-328-3p	6.14682	7.51156	6.98488
84	hsa-miR-532-5p	7.60372	5.85111	6.97864
85	hsa-miR-9-3p	6.1168	7.42234	6.91247
86	hsa-miR-204-3p	7.28399	6.3016	6.87485
87	hsa-miR-105-5p	7.62254	5.10346	6.85453
88	hsa-miR-30e-5p	4.85337	7.63318	6.8293
89	hsa-miR-28-3p	6.97655	6.59081	6.79653
90	hsa-miR-200b-3p	2.56729	7.74534	6.78465
91	hsa-miR-335-3p	7.51156	5.22099	6.77987
92	hsa-miR-200c-3p	3.64303	7.63318	6.72122
93	hsa-miR-708-3p	7.3305	5.38109	6.66269
94	hsa-miR-127-3p	6.24722	6.87709	6.59626
95	hsa-miR-3591-5p	1.75428	7.55138	6.57709
96	hsa-miR-218-5p	7.00141	5.83276	6.53231
97	hsa-miR-3182	5.50214	7.12342	6.52947
98	hsa-miR-183-5p	6.69607	6.32805	6.52376
99	hsa-miR-135a-5p	6.99317	5.75693	6.5036
100	hsa-miR-182-5p	6.66009	6.1907	6.44441
101	hsa-miR-200a-3p	3.31316	7.34676	6.43227
102	hsa-miR-6073	5.68715	6.87709	6.40147
103	hsa-miR-514a-5p	1.18857	7.30743	6.32805
104	hsa-miR-92b-5p	7.11586	4.25238	6.3016
105	hsa-miR-1180-3p	6.77987	5.54786	6.29156
106	hsa-miR-23b-3p	6.34109	6.20504	6.27467
107	hsa-miR-7704	6.59081	5.83276	6.26101
108	hsa-miR-432-5p	5.40613	6.7262	6.21216
109	hsa-miR-139-5p	4.55065	6.92118	6.17622
110	hsa-miR-425-5p	5.38109	6.60169	6.1168
111	hsa-miR-152-3p	4.88933	6.74595	6.09771
112	hsa-miR-221-3p	5.71747	6.37952	6.08614
113	hsa-miR-222-3p	6.05482	6.10155	6.07838
114	hsa-miR-378c	3.72491	6.91247	6.06271
115	hsa-miR-483-5p	1.18857	7.02987	6.05482
116	hsa-miR-340-5p	5.69733	6.32805	6.04688
117	hsa-miR-4488	6.13189	5.71747	5.93951
118	hsa-miR-338-5p	6.5065	4.87146	5.90918
119	hsa-miR-98-5p	5.08807	6.41695	5.9004
120	hsa-miR-125a-3p	6.14682	5.57018	5.88712
121	hsa-miR-193a-5p	5.57018	6.07057	5.84196
122	hsa-miR-146a-5p	2.8848	6.70618	5.80479
123	hsa-miR-4497	6.37318	4.59487	5.74226
124	hsa-miR-7641	6.06271	5.19249	5.69225
125	hsa-miR-374a-5p	5.78583	5.59216	5.69225
126	hsa-miR-374c-3p	6.52376	3.36516	5.6769
127	hsa-miR-378d	3.91133	6.42922	5.66139
128	hsa-miR-34c-5p	3.08412	6.52376	5.65095
129	hsa-miR-412-5p	4.40921	6.2882	5.63515
130	hsa-miR-374b-5p	6.42922	3.55622	5.61382
131	hsa-miR-374a-3p	6.2882	4.25238	5.60303
132	hsa-miR-135a-3p	6.52376	2.3778	5.60303
133	hsa-miR-450a-5p	1.18857	6.55767	5.59216
134	hsa-miR-486-3p	5.95656	5.07251	5.58121
135	hsa-miR-206	5.93091	5.10346	5.57571
136	hsa-miR-615-3p	3.87592	6.3016	5.54786
137	hsa-miR-199a-5p	2.56729	6.45344	5.54786
138	hsa-miR-1307-3p	5.78583	5.22099	5.53088
139	hsa-miR-103a-3p	5.04089	5.85111	5.50214
140	hsa-miR-16-5p	1.18857	6.41695	5.45493
141	hsa-miR-149-5p	5.20681	5.63515	5.43682
142	hsa-miR-885-3p	5.38109	5.45493	5.41848
143	hsa-miR-99b-3p	6.07838	4.07639	5.39991
144	hsa-miR-1275	4.88933	5.77626	5.39991
145	hsa-miR-122-3p	1.40274	6.34109	5.38739
146	hsa-miR-30c-2-3p	5.66658	5.00856	5.37476
147	hsa-miR-181a-2-3p	5.99006	4.19607	5.35561
148	hsa-miR-1301-3p	6.07838	3.55622	5.30991
149	hsa-miR-186-5p	4.65877	5.71747	5.28313
150	hsa-miR-1260a	6.10155	3.14488	5.27636
151	hsa-miR-219a-1-3p	5.95656	3.94589	5.27636
152	hsa-miR-125b-1-3p	5.60303	4.83505	5.26955
153	hsa-miR-103b	4.77865	5.63515	5.26955
154	hsa-miR-1260b	6.14682	2.56729	5.26271
155	hsa-miR-361-5p	3.94589	5.92225	5.24894
156	hsa-miR-421	5.66658	4.55065	5.21392
157	hsa-miR-7706	5.66658	4.50502	5.19967
158	hsa-miR-129-5p	5.52518	4.71995	5.17803
159	hsa-miR-106b-3p	5.86019	3.80239	5.17074
160	hsa-miR-139-3p	5.02481	5.24894	5.14122
161	hsa-miR-211-5p	5.98176	2.56729	5.11109
162	hsa-miR-1248	1.18857	6.00652	5.05679
163	hsa-miR-361-3p	5.27636	4.71995	5.02481
164	hsa-miR-4302	5.58121	3.64303	4.91572
165	hsa-miR-501-3p	5.69733	3.02069	4.90697
166	hsa-miR-3196	5.72744	2.3778	4.86244
167	hsa-miR-342-5p	5.43074	3.87592	4.85337
168	hsa-miR-145-3p	1.18857	5.79534	4.85337
169	hsa-miR-664a-3p	5.73734	1.9024	4.83505
170	hsa-miR-148a-5p	1.40274	5.75693	4.8258
171	hsa-miR-941	5.32967	4.01261	4.81649
172	hsa-miR-455-5p	2.47565	5.65618	4.80712
173	hsa-miR-433-3p	4.61649	4.94164	4.7882
174	hsa-miR-2682-5p	5.54786	2.8848	4.75935
175	hsa-miR-29b-3p	4.25238	5.13375	4.75935
176	hsa-miR-495-3p	1.18857	5.6769	4.73978
177	hsa-miR-3195	5.44288	3.25922	4.7299
178	hsa-miR-379-5p	4.69985	4.71995	4.70993
179	hsa-miR-4508	4.92441	4.40921	4.68969
180	hsa-miR-502-3p	5.45493	2.8848	4.67945
181	hsa-miR-1-3p	3.60028	5.22099	4.62717
182	hsa-miR-484	4.75935	4.45791	4.61649
183	hsa-miR-584-5p	5.39366	2.56729	4.58394
184	hsa-miR-193b-5p	4.50502	4.63778	4.57293
185	hsa-miR-450b-5p	1.18857	5.50214	4.57293
186	hsa-miR-150-5p	1.18857	5.47873	4.55065
187	hsa-miR-140-3p	4.52802	4.55065	4.53938
188	hsa-miR-93-5p	2.95435	5.27636	4.53938
189	hsa-miR-30b-5p	4.38422	4.63778	4.51657
190	hsa-miR-181d-5p	5.17803	3.14488	4.49339
191	hsa-miR-30b-3p	3.97964	4.87146	4.49339
192	hsa-miR-216b-3p	5.30326	2.3778	4.48166
193	hsa-miR-23a-3p	4.95866	3.64303	4.44589
194	hsa-miR-106b-5p	1.18857	5.35561	4.43376
195	hsa-miR-23b-5p	5.31653	1.58919	4.42154
196	hsa-miR-769-5p	4.81649	3.80239	4.39677
197	hsa-miR-135b-5p	4.52802	4.19607	4.37157
198	hsa-let-7a-3p	1.40274	5.22099	4.31981
199	hsa-miR-6131	3.60028	4.75935	4.29321
200	hsa-miR-155-5p	3.31316	4.79769	4.2385
201	hsa-miR-140-5p	1.18857	5.10346	4.19607
202	hsa-miR-214-3p	3.14488	4.79769	4.19607
203	hsa-miR-382-5p	1.75428	5.04089	4.18164
204	hsa-miR-335-5p	4.30657	4.01261	4.16707
205	hsa-miR-449a	3.87592	4.40921	4.16707
206	hsa-miR-409-3p	1.9024	5.00856	4.16707
207	hsa-miR-16-2-3p	3.46385	4.63778	4.16707
208	hsa-miR-485-5p	1.18857	5.07251	4.16707
209	hsa-miR-142-3p	4.19607	4.13747	4.16707
210	hsa-miR-625-3p	3.41535	4.59487	4.12244
211	hsa-miR-3074-5p	3.83962	4.3588	4.12244
212	hsa-miR-1273g-3p	3.31316	4.63778	4.12244
213	hsa-miR-548g-5p	4.69985	3.14488	4.12244
214	hsa-miR-4791	4.75935	2.8848	4.10725
215	hsa-miR-664a-5p	4.10725	4.07639	4.09191
216	hsa-miR-197-3p	4.57293	3.36516	4.09191
217	hsa-miR-6836-3p	4.25238	3.87592	4.07639
218	hsa-miR-3605-3p	4.13747	4.01261	4.07639
219	hsa-miR-32-5p	1.18857	4.94164	4.04486
220	hsa-miR-1269a	4.92441	1.18857	4.02883
221	hsa-miR-500a-3p	4.85337	1.9024	4.02883
222	hsa-miR-1278	4.88933	1.18857	3.99622
223	hsa-miR-378e	3.68455	4.19607	3.96286
224	hsa-miR-3960	3.94589	3.94589	3.94589
225	hsa-miR-548x-5p	4.48166	3.02069	3.92871
226	hsa-miR-574-5p	4.77865	1.18857	3.89373
227	hsa-miR-130a-3p	1.18857	4.75935	3.87592
228	hsa-miR-340-3p	2.56729	4.55065	3.87592
229	hsa-miR-548aj-5p	4.45791	2.8848	3.87592
230	hsa-miR-760	4.38422	3.02069	3.85789
231	hsa-miR-125b-2-3p	4.61649	2.15959	3.85789
232	hsa-miR-619-5p	2.95435	4.40921	3.85789
233	hsa-miR-185-5p	3.80239	3.87592	3.83962
234	hsa-miR-196a-5p	3.76417	3.87592	3.82113
235	hsa-miR-505-5p	4.48166	2.56729	3.82113
236	hsa-miR-504-5p	4.50502	2.3778	3.80239
237	hsa-miR-708-5p	4.59487	1.58919	3.76417
238	hsa-miR-224-5p	4.19607	3.14488	3.76417
239	hsa-miR-216a-5p	3.60028	3.87592	3.74467
240	hsa-miR-195-5p	1.18857	4.59487	3.72491
241	hsa-miR-132-5p	4.19607	3.02069	3.72491
242	hsa-miR-6790-3p	4.10725	3.14488	3.70487
243	hsa-miR-6747-3p	4.57293	1.18857	3.70487
244	hsa-miR-508-3p	4.57293	1.18857	3.70487
245	hsa-miR-141-3p	1.40274	4.50502	3.66394
246	hsa-miR-126-5p	1.18857	4.50502	3.64303
247	hsa-miR-210-3p	2.73476	4.19607	3.64303
248	hsa-miR-1271-5p	4.40921	1.9024	3.64303
249	hsa-miR-499a-5p	4.16707	2.73476	3.62181
250	hsa-miR-365b-5p	4.38422	1.58919	3.57841
251	hsa-miR-15a-5p	4.07639	2.73476	3.55622
252	hsa-miR-4473	4.40921	1.18857	3.55622
253	hsa-miR-17-5p	1.18857	4.40921	3.55622
254	hsa-miR-27a-5p	1.18857	4.40921	3.55622
255	hsa-miR-541-5p	1.18857	4.40921	3.55622
256	hsa-miR-1299	1.18857	4.40921	3.55622
257	hsa-miR-4516	2.27282	4.19607	3.53367
258	hsa-miR-6126	1.18857	4.3588	3.51077
259	hsa-miR-885-5p	2.27282	4.13747	3.4875
260	hsa-miR-7111-3p	4.33292	1.18857	3.4875
261	hsa-miR-4500	3.02069	3.80239	3.46385
262	hsa-miR-19b-3p	2.27282	4.07639	3.4398
263	hsa-miR-4492	3.68455	3.14488	3.4398
264	hsa-miR-362-5p	4.27973	1.18857	3.4398
265	hsa-miR-4671-5p	4.25238	1.18857	3.41535
266	hsa-miR-629-5p	2.81173	3.80239	3.39047
267	hsa-miR-5585-3p	2.03672	4.07639	3.39047
268	hsa-miR-107	2.95435	3.72491	3.39047
269	hsa-miR-6515-5p	3.36516	3.36516	3.36516
270	hsa-miR-10a-3p	1.18857	4.19607	3.36516
271	hsa-miR-411-3p	1.18857	4.19607	3.36516
272	hsa-miR-1908-5p	4.13747	1.58919	3.36516

## Sheet: TableS2
Supplementary Table S2. Detailed results of Gene Set Enrichment Analysis (GSEA) for 282 abundant miRNAs
Gene Set Name	Description	SIZE	ES	NES	NOM p-val	FDR q-val	FWER p-val	Rank at Max	Leading Edge
GO:0006925	inflammatory cell apoptotic process	8	0.854015	2.38611	0	0	0	47	tags=100%, list=17%, signal=117%
GO:0002534	cytokine production involved in inflammatory response	8	0.854015	2.36624	0	0	0	47	tags=100%, list=17%, signal=117%
GO:0150076	neuroinflammatory response	9	0.807803	2.32883	0	0	0	47	tags=89%, list=17%, signal=103%
GO:0090594	inflammatory response to wounding	8	0.797899	2.22306	0	0	0	47	tags=88%, list=17%, signal=102%
CYTOKINES	miRNAs targeting TNF, CCL2, CCL5, or IL6	4	0.985611	2.17158	0	0.000215385	0.001	7	tags=100%, list=2%, signal=101%
GO:0002676	regulation of chronic inflammatory response	4	0.94964	2.02974	0	0.00182168	0.01	17	tags=100%, list=6%, signal=105%
GO:0007155	cell adhesion	11	0.486625	1.48777	0.0531178	0.117051	0.53	100	tags=73%, list=35%, signal=108%
GO:0030855	epithelial cell differentiation	22	0.387448	1.46139	0.0651709	0.120638	0.595	91	tags=55%, list=32%, signal=74%
GO:0010632	regulation of epithelial cell migration	63	0.293413	1.32002	0.123867	0.225668	0.878	121	tags=54%, list=43%, signal=73%
GO:0030155	regulation of cell adhesion	15	0.387992	1.28703	0.183857	0.237817	0.92	100	tags=60%, list=35%, signal=88%
GO:0030856	regulation of epithelial cell differentiation	18	0.299232	1.05363	0.411504	0.515586	0.999	74	tags=39%, list=26%, signal=49%
GO:1900015	regulation of cytokine production involved in inflammatory response	23	0.276494	1.04138	0.421222	0.490261	1	139	tags=65%, list=49%, signal=118%
GO:0050673	epithelial cell proliferation	47	0.239125	1.03011	0.449187	0.468676	1	120	tags=51%, list=43%, signal=74%
GO:0002064	epithelial cell development	6	0.300151	0.75728	0.780392	0.780462	1	134	tags=67%, list=48%, signal=124%
GO:0072089	stem cell proliferation	5	-0.4	-1.11	0.293	0.302	0.52	172	tags=100%, list=61%, signal=252%

## Sheet: TableS3
Supplementary Table S3. The list of differentially expressed genes between groups
	PBS-treated vs Control group						Exosome-treated vs PBS-treated group
Gene symbol	logFC	logCPM	F	PValue	FDR		logFC	logCPM	F	PValue	FDR
Saa3	14.2423	7.98245	273.473	1.61e-08	4.42e-05		-0.958681	7.98245	4.72076	0.0552727	0.297824
Cxcl3	13.9948	4.49596	83.1697	1.88e-05	0.000855268		-3.23321	4.49596	18.695	0.0026351	0.110568
Il24	13.5627	3.98401	129.821	3.64e-06	0.000342167		-4.47047	3.98401	50.8429	0.000107516	0.0569771
Saa2	12.8105	3.66787	189.184	8.82e-07	0.00017721		-1.27614	3.66787	8.81697	0.0182297	0.197911
Ppbp	12.7401	7.77206	71.4828	7.89e-06	0.000521963		-4.31496	7.77206	19.5514	0.0013334	0.0889592
Chil3	12.5997	3.42608	134.589	3.18e-06	0.000320406		-1.39125	3.42608	7.52964	0.0256954	0.223983
Stfa2l1	12.0947	2.78669	126.384	4.02e-06	0.000355874		-1.98244	2.78669	14.2672	0.00557906	0.135019
Il6	11.8439	2.49606	18.3686	0.00277191	0.0197118		-2.21559	2.49606	2.59377	0.14659	0.436697
Gm18445	11.6948	2.23902	62.8163	5.13e-05	0.00149393		-3.00458	2.23902	15.2755	0.00464125	0.12871
Fpr1	11.5359	5.04143	316.472	8e-09	4.42e-05		-1.81048	5.04143	25.5969	0.000513349	0.07565
Acod1	11.3932	6.25887	215.861	4.96e-08	5.96e-05		-2.14332	6.25887	21.4105	0.000974163	0.0848021
Mirt2	11.3078	2.00967	90.6714	1.37e-05	0.000717398		-1.99095	2.00967	11.1535	0.0104861	0.163183
Csta2	11.3036	2.07897	68.3314	3.8e-05	0.00127735		-1.65194	2.07897	5.97177	0.0408224	0.265304
Cstdc4	11.1219	5.00051	90.8265	2.73e-06	0.000294669		-2.73238	5.00051	15.565	0.00282396	0.111153
Sirpb1a	11.0591	2.20271	133.941	3.24e-06	0.000321326		-0.502117	2.20271	1.20856	0.304119	0.5965
Trim30b	10.9786	1.91713	163.621	1.53e-06	0.000237433		-1.07639	1.91713	6.58866	0.033747	0.247784
4930438A08Rik	10.3402	1.10606	157.592	1.76e-06	0.000248605		-1.7996	1.10606	17.9815	0.00294588	0.11276
Mmp1b	10.3061	1.13388	74.4967	2.79e-05	0.00107031		-1.53341	1.13388	6.3452	0.0363367	0.25341
Clec4e	10.2774	6.03442	179.631	1.18e-07	6.85e-05		-1.90542	6.03442	15.474	0.00287683	0.112055
Ccl3	10.176	5.28797	282.476	1.38e-08	4.42e-05		-2.00514	5.28797	28.4181	0.000347997	0.0694851
Kng2	9.96677	1.01012	114.188	5.86e-06	0.000441935		-0.839779	1.01012	3.22235	0.111013	0.389923
Cxcl2	9.8742	6.78268	120.538	7.54e-07	0.000162027		-1.70433	6.78268	8.23753	0.0168821	0.19323
S100a9	9.59954	9.06619	68.2398	9.67e-06	0.000585723		-2.16632	9.06619	6.87115	0.0258074	0.224353
S100a8	9.56181	8.41537	48.6147	4.11e-05	0.00131588		-2.38712	8.41537	5.94061	0.0353127	0.251429
Fpr2	9.52118	4.71086	148.533	2.87e-07	0.000104494		-1.60642	4.71086	10.7108	0.00853921	0.152581
Cd300lf	9.49638	3.77347	159.179	2.08e-07	9.55e-05		-0.895713	3.77347	4.08157	0.071328	0.32831
Trem1	9.44589	4.54069	105.014	1.41e-06	0.000225337		-2.03606	4.54069	11.8887	0.00637077	0.140202
Il1b	9.15795	8.74151	98.14	1.92e-06	0.000250687		-1.74752	8.74151	7.02679	0.0245395	0.220174
Ccl4	9.03158	4.74824	96.9978	2.03e-06	0.000256032		-2.01818	4.74824	10.9653	0.00800303	0.150318
Gm41235	8.84882	2.97178	83.7044	3.93e-06	0.00035258		-1.40296	2.97178	5.49571	0.0413618	0.266494
Dhrs9	8.81548	2.33178	99.747	1.79e-06	0.000248605		-1.89959	2.33178	12.0202	0.00617247	0.139879
Mefv	8.67277	5.35651	148.425	2.88e-07	0.000104494		-1.49667	5.35651	9.60502	0.0114413	0.168513
Hp	8.65462	4.4424	139.765	3.81e-07	0.000116177		-0.828293	4.4424	3.08624	0.109885	0.388193
Wfdc21	8.4171	2.86661	116.292	8.88e-07	0.00017721		-1.5868	2.86661	9.94154	0.0104464	0.162696
Csf3	8.30567	4.60527	51.9477	3.12e-05	0.00113288		-2.76034	4.60527	11.0047	0.0079237	0.150318
Mmp8	8.26214	2.42303	115.241	9.26e-07	0.000179998		-1.36527	2.42303	7.78965	0.019319	0.202501
Hmga2	8.0867	3.51339	115.349	9.22e-07	0.000179998		-3.45125	3.51339	38.3885	0.000108055	0.0569771
Dynap	8.08181	4.41831	194.271	8.16e-08	6.37e-05		-1.09264	4.41831	7.72593	0.0196996	0.204035
Lilra6	7.98644	3.16182	134.168	4.6e-07	0.000125391		-1.07748	3.16182	5.65488	0.0390613	0.261664
Clec4d	7.98225	6.10985	186.361	9.93e-08	6.37e-05		-1.72649	6.10985	16.3997	0.00238954	0.107743
Nlrp3	7.91019	5.12516	227.377	3.88e-08	5.96e-05		-2.11713	5.12516	30.7775	0.000257032	0.0659205
Osm	7.87387	2.54117	49.3269	3.87e-05	0.00129551		-1.93958	2.54117	6.48915	0.0292755	0.234146
Mcemp1	7.83783	3.51504	99.3188	1.82e-06	0.000248605		-1.81694	3.51504	11.0982	0.00773928	0.149986
Ifitm6	7.83599	1.52369	78.9776	5.09e-06	0.000399738		-1.21582	1.52369	4.74474	0.0547627	0.296695
Cxcr2	7.75733	4.79157	82.661	4.15e-06	0.000361339		-0.960715	4.79157	2.59216	0.138885	0.427218
Gm38525	7.67055	4.02436	98.2327	1.91e-06	0.000250687		-1.22034	4.02436	5.13606	0.0472045	0.280736
Trem3	7.66793	1.9492	81.9925	4.31e-06	0.000365841		-1.00163	1.9492	3.35251	0.0974238	0.371556
Slfn1	7.66717	2.93655	96.3099	2.09e-06	0.000258413		-1.31527	2.93655	6.14932	0.0328508	0.245269
Csta3	7.62757	1.22681	36.8851	0.000126738	0.00258289		-1.73193	1.22681	4.47229	0.0609203	0.310695
Lcn2	7.59243	6.72855	542.115	5.96e-10	1.18e-05		-1.67674	6.72855	46.7799	4.82602e-05	0.0569771
Gm34589	7.53393	1.21334	73.5303	6.97e-06	0.000489969		-1.34882	1.21334	5.66281	0.0389509	0.261455
Gm5150	7.44582	2.6609	76.6202	5.82e-06	0.000439987		-0.841776	2.6609	2.16736	0.172134	0.467031
Ccl2	7.43177	4.36662	118.617	8.11e-07	0.000170451		-1.58069	4.36662	10.2404	0.00964948	0.159063
Timp1	7.39558	7.53835	99.6951	1.79e-06	0.000248605		-1.50625	7.53835	7.11003	0.0238925	0.217333
Fam167a	7.34596	3.73361	107.149	1.29e-06	0.000214253		-2.65381	3.73361	24.6134	0.000592343	0.0779839
Gm26535	7.27315	1.6523	87.5448	3.21e-06	0.000321038		-0.801967	1.6523	2.48997	0.146065	0.436365
Sirpb1b	7.25796	3.7312	99.2594	1.83e-06	0.000248605		-0.609032	3.7312	1.44021	0.258127	0.554059
Retnlg	7.23579	2.23689	42.8282	6.94e-05	0.00176824		-2.85293	2.23689	12.0608	0.00611285	0.139396
Tnfsf14	7.20159	1.45703	48.0628	4.31e-05	0.00135504		-1.197	1.45703	3.00456	0.114106	0.393534
Saa1	7.19721	2.92314	83.9773	3.87e-06	0.000351391		-0.981835	2.92314	3.23505	0.102688	0.379923
A530064D06Rik	7.08473	1.16978	66.7182	1.07e-05	0.000619309		-1.66861	1.16978	7.9298	0.0185129	0.199233
Cxcl5	7.04992	7.59421	32.1574	0.000217091	0.00359055		-2.13272	7.59421	4.67775	0.0562025	0.299808
Il18rap	7.03961	4.64156	189.629	9.15e-08	6.37e-05		-0.783436	4.64156	4.43301	0.0618773	0.311985
Csf3r	7.03478	5.50487	222.419	4.3e-08	5.96e-05		-0.857429	5.50487	5.99451	0.0346559	0.249534
Gm11597	7.03297	6.28951	206.131	6.17e-08	6.09e-05		0.036343	6.28951	0.0100213	0.922265	0.969713
Nos2	7.02939	1.30478	83.9397	3.88e-06	0.000351391		-3.08601	1.30478	29.1854	0.00031469	0.0694851
Krt16	7.01302	9.54894	187.655	9.61e-08	6.37e-05		0.184241	9.54894	0.220988	0.648507	0.839895
Fgr	7.00136	3.98649	55.7879	2.3e-05	0.000969913		-1.05538	3.98649	2.40115	0.1527	0.444481
Sirpb1c	6.9538	3.69042	131.671	5.02e-07	0.00013106		-0.652532	3.69042	2.2799	0.162401	0.455396
F10	6.94697	3.04381	267.44	1.79e-08	4.42e-05		-1.13355	3.04381	13.9489	0.00397071	0.1226
Hdc	6.82228	5.46121	77.3884	5.56e-06	0.000425904		-2.74037	5.46121	19.2414	0.00140791	0.0914585
Olr1	6.7601	1.82163	238.166	3.11e-08	5.96e-05		-1.57211	1.82163	25.3258	0.000533781	0.07565
Mmp9	6.64596	3.81404	144.814	3.23e-07	0.000106084		-1.56783	3.81404	14.1385	0.00381021	0.121596
Pilra	6.61953	3.57072	88.4775	3.07e-06	0.000313701		-1.03443	3.57072	3.95427	0.0751895	0.334852
Slfn4	6.61554	7.23381	190.492	8.95e-08	6.37e-05		-1.37517	7.23381	13.2306	0.00465772	0.12871
Sprr2a1	6.58008	3.09618	69.0596	9.18e-06	0.000563497		-1.12026	3.09618	3.70521	0.0835286	0.35044
Arg2	6.57659	3.72048	73.1254	7.14e-06	0.000497462		-1.63757	3.72048	7.8522	0.0189541	0.201034
Sell	6.54998	3.90094	91.9962	2.57e-06	0.000289033		-1.20901	3.90094	5.54513	0.0406301	0.264826
Dusp9	6.52922	1.60809	91.1459	2.68e-06	0.000294669		-2.55082	1.60809	24.0789	0.000641404	0.0791653
Ccl7	6.4977	4.02008	53.5889	2.73e-05	0.00106993		-1.72013	4.02008	6.3045	0.0311555	0.240524
Srgn	6.49576	7.78868	83.9579	3.88e-06	0.000351391		-1.91346	7.78868	11.1238	0.00768978	0.149986
Mmp12	6.48735	6.47415	56.9957	2.1e-05	0.000917715		-1.94686	6.47415	7.94211	0.0184441	0.199035
Grem1	6.45727	2.4059	16.2258	0.00247299	0.0181145		1.46645	2.4059	1.8697	0.201849	0.500139
Gm14548	6.43796	2.96909	97.3375	2e-06	0.000255919		-0.986504	2.96909	4.19091	0.0682067	0.321749
Cxcl1	6.41742	5.60767	45.7142	5.31e-05	0.00152824		-2.27461	5.60767	8.75722	0.014506	0.182933
B430306N03Rik	6.40924	1.54073	91.9778	2.58e-06	0.000289033		-1.28656	1.54073	7.17396	0.0234098	0.215662
Sprr2a2	6.40651	3.08968	101.761	1.63e-06	0.000240531		-1.12759	3.08968	5.68368	0.0386621	0.260314
Gm21188	6.39944	2.43208	156.438	2.25e-07	9.68e-05		-0.973348	2.43208	6.7913	0.026489	0.226844
Slpi	6.27932	5.80497	51.2621	3.29e-05	0.00116372		-1.6835	5.80497	5.74659	0.0378072	0.257809
Trim15	6.25062	3.28278	64.2485	1.26e-05	0.0006798		-1.07881	3.28278	3.35509	0.097312	0.371484
Pira1	6.24176	3.2251	126.22	6.1e-07	0.000146863		-0.809553	3.2251	3.79019	0.0805592	0.344166
Lilr4b	6.19743	6.03463	145.392	3.17e-07	0.000106084		-1.38453	6.03463	11.3962	0.00718515	0.145892
Pilrb1	6.1251	2.21342	91.3874	2.65e-06	0.000294177		-0.803552	2.21342	2.89287	0.120219	0.403058
Krt17	6.10797	10.0193	75.8952	6.06e-06	0.000446863		-1.3197	10.0193	5.34983	0.043618	0.272331
Csf2rb	6.08336	4.25886	161.676	1.93e-07	9.53e-05		-1.87492	4.25886	24.013	0.000647787	0.079437
Ccr1	6.04333	6.49989	64.8245	1.21e-05	0.000664096		-1.49273	6.49989	6.00988	0.0344713	0.248899
Samsn1	6.00514	5.45635	118.819	8.05e-07	0.000170451		-1.63415	5.45635	13.4685	0.00441534	0.126368
Gm15448	5.90302	1.25465	50.1637	3.61e-05	0.00123253		-0.547563	1.25465	0.82735	0.384721	0.665882
Pira2	5.89796	3.33814	98.527	1.89e-06	0.000250687		-0.792629	3.33814	3.00928	0.113857	0.392977
Mmp13	5.71138	4.09006	60.6771	1.61e-05	0.000772131		-0.794323	4.09006	1.88573	0.200083	0.497923
Nlrp12	5.69474	2.81813	61.7959	1.49e-05	0.000739464		-0.837772	2.81813	2.23482	0.166212	0.459786
B230303A05Rik	5.67227	1.15481	36.3417	0.000134433	0.00265478		-1.55325	1.15481	4.65705	0.0566569	0.30063
Pilrb2	5.64675	2.00036	70.6726	8.3e-06	0.000532102		-1.03873	2.00036	4.05027	0.072254	0.330754
Dmkn	5.64019	3.99281	63.2323	1.35e-05	0.000707043		-0.989873	3.99281	3.0797	0.110215	0.388875
Serpinb2	5.62039	6.30534	50.0321	3.65e-05	0.00123974		-2.48411	6.30534	13.2638	0.00462301	0.12871
Lilrb4a	5.61876	6.79622	145.432	3.17e-07	0.000106084		-1.3334	6.79622	11.972	0.00624423	0.140126
Gm36161	5.56105	1.71762	117.953	8.32e-07	0.000171251		-0.738695	1.71762	3.62357	0.0865115	0.354593
Snx20	5.55939	2.96531	89.6909	2.88e-06	0.00030459		-1.53799	2.96531	10.6711	0.00862674	0.153065
Plaur	5.555	3.24933	94.9592	2.23e-06	0.000268692		-2.14556	3.24933	20.7251	0.00109112	0.087065
Mmp10	5.55013	2.13325	52.2293	3.04e-05	0.0011324		-0.491975	2.13325	0.709137	0.419674	0.690298
Gm31718	5.54726	1.69865	56.7241	2.15e-05	0.000925768		-1.2547	1.69865	4.86481	0.0522942	0.29188
Sh2d5	5.50282	3.60301	150.623	2.69e-07	0.000104494		-2.30065	3.60301	37.429	0.000119561	0.0569771
Pirb	5.49656	5.26654	144.361	3.28e-07	0.000106084		-0.898601	5.26654	5.83078	0.0366991	0.254246
Csn3	5.47611	2.11768	76.074	6e-06	0.000446863		0.83976	2.11768	3.28987	0.100187	0.376141
Cd14	5.461	6.20995	176.419	1.28e-07	7.25e-05		-2.0681	6.20995	34.9372	0.000157082	0.0569771
Lamc2	5.40895	9.82684	139.952	3.78e-07	0.000116177		-2.03269	9.82684	26.759	0.000435747	0.0705339
Ptx3	5.39181	2.73473	29.5437	0.00030046	0.00443791		-2.61347	2.73473	9.64626	0.0113134	0.168236
Cyp4f18	5.38734	4.08755	98.4644	1.89e-06	0.000250687		-1.10951	4.08755	6.33203	0.030866	0.2396
Rac2	5.38709	3.28628	148.392	2.88e-07	0.000104494		-1.30526	3.28628	13.3481	0.00453606	0.128085
Igsf6	5.37939	4.5848	222.515	4.3e-08	5.96e-05		-0.809484	4.5848	7.65966	0.0201051	0.205611
Cd53	5.37346	6.40181	57.5043	2.02e-05	0.000906529		-1.48959	6.40181	6.26534	0.031573	0.24148
Tnfrsf23	5.34013	3.96779	120.786	7.47e-07	0.000162027		-2.26795	3.96779	30.3342	0.000271707	0.0669508
Dio2	5.33892	6.51368	86.1637	3.45e-06	0.000335788		-1.38158	6.51368	8.19982	0.0170722	0.193942
Aqp9	5.3368	1.33602	46.8845	4.78e-05	0.00143505		-0.907637	1.33602	2.30239	0.160542	0.452887
Ms4a4c	5.30046	2.33051	88.5436	3.06e-06	0.000313701		-0.429666	2.33051	0.960809	0.350406	0.63736
Mcoln2	5.2864	1.81699	30.3546	0.000271011	0.00414879		-1.0101	1.81699	1.78917	0.211042	0.508333
Ptafr	5.23702	4.32161	202.333	6.74e-08	6.34e-05		-1.4403	4.32161	22.1865	0.000859468	0.083288
Klra2	5.20992	3.89483	184.588	1.04e-07	6.37e-05		-1.35799	3.89483	18.3958	0.00163818	0.0939263
Ly6d	5.19388	3.68978	38.5803	0.000105917	0.00234738		-0.693638	3.68978	1.0512	0.329712	0.619748
Wfdc17	5.17292	3.84322	105.026	1.41e-06	0.000225337		-1.51999	3.84322	13.1053	0.00479185	0.129141
Plek	5.16195	7.22726	146.96	3.02e-07	0.000104494		-1.78529	7.22726	23.7925	0.000669705	0.0796242
Tnfrsf1b	5.16129	5.55968	403.113	2.5e-09	2.47e-05		-1.86303	5.55968	71.9263	7.68116e-06	0.0384123
Slc15a3	5.15849	3.15289	100.629	1.72e-06	0.000247503		-1.76049	3.15289	16.8785	0.00217675	0.106716
Inhba	5.1577	4.58592	96.71	2.05e-06	0.000256832		-2.80625	4.58592	36.7079	0.000129188	0.0569771
Lcp2	5.1543	3.60204	130.337	5.26e-07	0.000132455		-1.37785	3.60204	13.6448	0.00424554	0.124072
H2-Q10	5.13947	2.28687	47.5596	4.51e-05	0.00138212		-1.07682	2.28687	3.22456	0.103176	0.380204
Adam8	5.13834	5.26146	270.347	1.7e-08	4.42e-05		-2.2344	5.26146	68.1487	9.72562e-06	0.0384123
Clec5a	5.11188	4.20128	158.023	2.15e-07	9.65e-05		-1.37654	4.20128	16.4717	0.00235597	0.107743
Wincr1	5.07072	1.42569	65.3789	1.16e-05	0.000650478		-1.25491	1.42569	6.29895	0.0312142	0.240695
Ankrd1	5.04354	1.58205	20.8279	0.00107255	0.0100812		-3.51696	1.58205	12.4945	0.00551674	0.134297
Csf2rb2	5.03777	2.30602	65.4783	1.16e-05	0.000650478		-2.01024	2.30602	14.8208	0.00329391	0.115416
Tnfrsf26	5.02757	3.21283	74.7447	6.49e-06	0.000468268		-1.45372	3.21283	9.04516	0.0133645	0.177742
Bcl2a1a	5.02162	1.61574	22.5445	0.00081207	0.00851208		-1.90937	1.61574	4.72134	0.0552603	0.297824
Slc16a3	4.9864	4.60748	78.9235	5.1e-06	0.000399738		-2.0632	4.60748	18.0898	0.00173253	0.0965779
Gad1-ps	4.94785	1.8531	61.9631	1.47e-05	0.000739464		-1.54937	1.8531	8.94228	0.0137594	0.180143
Cxcl14	4.93968	4.64902	60.8406	1.59e-05	0.00077134		-1.14987	4.64902	4.67148	0.0563397	0.300215
Cd33	4.93286	3.29114	128.81	5.55e-07	0.000137082		-1.30066	3.29114	12.9206	0.0049982	0.131606
F630028O10Rik	4.90405	5.91533	137.789	4.07e-07	0.000118416		-1.41595	5.91533	15.6631	0.00276818	0.11096
Mgam	4.88825	1.17892	38.1982	0.000110227	0.00239996		-1.01428	1.17892	2.58326	0.139492	0.427646
Il1rn	4.87546	7.18686	159.303	2.07e-07	9.55e-05		-1.7438	7.18686	26.8772	0.000428675	0.0705339
G930009F23Rik	4.86368	2.74484	70.9021	8.18e-06	0.000531354		-1.56183	2.74484	10.3719	0.00932251	0.15649
Akr1b8	4.85572	6.72694	186.386	9.92e-08	6.37e-05		-0.240842	6.72694	0.644175	0.441107	0.706716
Siglece	4.85315	2.70174	71.4763	7.9e-06	0.000521963		-1.43309	2.70174	8.96156	0.0136843	0.179603
Pi15	4.85274	4.19804	55.3092	2.39e-05	0.000991308		-1.41434	4.19804	6.53432	0.0288369	0.233154
Gm4610	4.84751	1.21387	45.0702	5.63e-05	0.00158116		-3.11856	1.21387	23.6503	0.000684319	0.0796242
Hck	4.82431	4.29829	183.614	1.06e-07	6.37e-05		-1.18795	4.29829	15.6092	0.00279868	0.111153
Itgal	4.81787	2.40923	75.9077	6.06e-06	0.000446863		-0.970195	2.40923	4.57563	0.0584886	0.305484
Lrrc25	4.77275	2.77001	196.321	7.77e-08	6.37e-05		-1.09161	2.77001	14.8826	0.00325151	0.115416
Nfam1	4.76659	2.95532	87.9455	3.15e-06	0.000320406		-0.610096	2.95532	2.13794	0.174804	0.469175
Skint3	4.7235	2.97081	37.8764	0.000114022	0.00244017		-1.00702	2.97081	2.47707	0.147005	0.437274
Tlr6	4.69905	2.93652	120.497	7.55e-07	0.000162027		-1.52943	2.93652	17.7216	0.00185491	0.100175
Pik3ap1	4.69651	4.52742	286.51	1.29e-08	4.42e-05		-1.6846	4.52742	49.1793	3.9193e-05	0.0569771
Ccl9	4.68196	4.83566	43.2485	6.67e-05	0.00173264		-0.602762	4.83566	1.00479	0.340104	0.629051
G0s2	4.68009	4.21243	38.1063	0.000111294	0.00240464		-2.55339	4.21243	14.1374	0.00381115	0.121596
Ly6c2	4.67929	1.30952	133.659	4.68e-07	0.000125391		-0.716825	1.30952	4.86268	0.0523368	0.291886
Ccdc88b	4.66661	3.412	213.508	5.22e-08	5.96e-05		-1.48512	3.412	29.7049	0.00029431	0.0675819
Gm6377	4.66252	2.94834	32.07	0.000219388	0.00360694		-0.513713	2.94834	0.568895	0.468317	0.725437
Bst1	4.64806	2.97293	101.951	1.62e-06	0.000240531		-1.01614	2.97293	6.9471	0.025179	0.222686
Itgb2	4.63677	4.08423	166.651	1.68e-07	8.49e-05		-1.28451	4.08423	17.52	0.00192631	0.102117
Zfp831	4.63611	1.28805	52.2329	3.04e-05	0.0011324		-0.700747	1.28805	1.84427	0.204693	0.50277
Lrg1	4.6224	1.59745	50.0446	3.64e-05	0.00123974		-1.1592	1.59745	4.63146	0.0572248	0.30224
C920009B18Rik	4.61324	1.38515	79.5892	4.91e-06	0.000394522		-1.51665	1.38515	12.3386	0.00572257	0.136181
Tm4sf1	4.61196	7.08166	36.7967	0.000127953	0.00259426		-2.23974	7.08166	10.7738	0.00840263	0.151816
Il1rl1	4.57683	3.08008	121.13	7.37e-07	0.000162027		-2.15296	3.08008	34.7081	0.000161199	0.0569771
Ncf4	4.5712	2.54455	123.098	6.84e-07	0.000155329		-1.08011	2.54455	9.74191	0.0110233	0.166072
Cd244a	4.56343	2.78986	67.3659	1.02e-05	0.000606544		-0.557598	2.78986	1.45767	0.255447	0.550947
Neurl3	4.56139	3.34259	75.5341	6.19e-06	0.000454669		-0.842098	3.34259	3.627	0.0863836	0.354327
Prg4	4.56089	3.72825	44.6566	5.85e-05	0.00161011		-1.6554	3.72825	7.84271	0.0190089	0.201034
Fhl3	4.55634	1.82309	27.6155	0.000387486	0.00522327		-1.82592	1.82309	6.09775	0.033439	0.246685
Tmem156	4.54265	2.26612	57.1595	2.08e-05	0.000913762		-0.978461	2.26612	3.80915	0.0799147	0.3439
C5ar1	4.54229	1.97582	88.8273	3.01e-06	0.000311431		-1.86554	1.97582	20.3201	0.00116822	0.087065
Gcnt1	4.53481	4.8279	72.6266	7.36e-06	0.00050829		-0.817393	4.8279	3.22872	0.102982	0.379932
Ncf1	4.53333	4.29312	169.265	1.56e-07	8.32e-05		-0.917972	4.29312	9.54199	0.0116402	0.16934
Prkg2	4.5238	4.01862	148.806	2.85e-07	0.000104494		-1.41019	4.01862	19.4006	0.00136903	0.0895221
Msr1	4.50968	5.18767	167.818	1.62e-07	8.44e-05		-0.694708	5.18767	5.43543	0.0422763	0.268967
Evi2	4.50571	1.49201	85.649	3.55e-06	0.000337446		-0.986862	1.49201	6.02287	0.0343162	0.248464
Kcnn4	4.50266	2.90312	78.7038	5.16e-06	0.000403104		-2.61637	2.90312	32.8388	0.000200137	0.0602658
Il13ra2	4.49871	3.95323	40.6176	8.61e-05	0.00206284		-0.991438	3.95323	2.70301	0.131599	0.41775
Cd80	4.49627	3.6038	112.154	1.05e-06	0.000191718		-1.95353	3.6038	27.4419	0.000396728	0.0705339
Sh2b2	4.49345	1.74048	48.0517	4.32e-05	0.00135504		-2.02666	1.74048	13.0824	0.00481693	0.129305
Socs3	4.48863	4.58334	134.386	4.57e-07	0.000125391		-1.74431	4.58334	26.3242	0.000463005	0.0714329
Fscn1	4.47802	3.90607	147.047	3.01e-07	0.000104494		-2.55973	3.90607	58.8264	1.83687e-05	0.0569771
Tyrobp	4.46908	5.42915	52.0283	3.09e-05	0.00113288		-1.17252	5.42915	4.74748	0.0547047	0.296695
Rasgrp4	4.45755	1.324	62.6816	1.4e-05	0.000725526		-1.05932	1.324	5.17715	0.0464877	0.279998
Gm41307	4.45395	1.54408	50.377	3.54e-05	0.00122138		0.282643	1.54408	0.318621	0.585041	0.802764
Ptgs2	4.44929	6.70137	50.5934	3.48e-05	0.00120805		-2.41885	6.70137	18.0459	0.0017466	0.0966472
Fcgr4	4.4363	2.75196	82.9854	4.08e-06	0.000358073		-1.09419	2.75196	6.99826	0.0247661	0.221204
Gm33373	4.42662	4.0857	185.561	1.01e-07	6.37e-05		-1.10943	4.0857	15.7311	0.00273035	0.110801
Cd101	4.42474	2.3856	44.4906	5.94e-05	0.00162379		-0.0927172	2.3856	0.0287495	0.868785	0.946176
Lcp1	4.4223	5.87092	187.45	9.66e-08	6.37e-05		-1.15623	5.87092	16.854	0.00218708	0.106716
Cd300ld	4.41741	3.50211	51.8615	3.14e-05	0.00113843		-1.23545	3.50211	5.47573	0.0416622	0.267404
Has3	4.40541	2.90529	116.89	8.68e-07	0.000176659		-2.61725	2.90529	50.405	3.53567e-05	0.0569771
Cytip	4.39506	4.07535	49.2239	3.9e-05	0.0013022		-0.738414	4.07535	1.90054	0.19847	0.49625
Clec2f	4.38322	1.6761	35.3566	0.000149868	0.00283338		-1.61599	1.6761	6.53578	0.0288229	0.233154
Spi1	4.38276	2.19028	65.0075	1.19e-05	0.000660544		-0.999074	2.19028	4.76724	0.0542894	0.29608
Atp8b4	4.37476	3.18163	211.755	5.43e-08	5.96e-05		-0.733846	3.18163	8.28929	0.0166252	0.1917
Il1bos	4.36598	1.18869	59.51	1.75e-05	0.000814668		-1.13755	1.18869	5.81063	0.0369606	0.255388
Ifi205	4.34765	4.91974	57.0766	2.09e-05	0.000915128		-0.138883	4.91974	0.0795242	0.78377	0.907315
5830403F22Rik	4.34152	2.45214	43.3691	6.59e-05	0.00172656		-2.59217	2.45214	18.8793	0.0015014	0.0928787
Bcl2a1d	4.33859	1.58229	61.3182	1.54e-05	0.000753931		-1.50385	1.58229	10.0944	0.0100294	0.161156
Adam12	4.33066	3.3437	91.6399	2.62e-06	0.000292194		-2.66814	3.3437	41.6698	7.75988e-05	0.0569771
Hk3	4.33044	2.79768	147.481	2.97e-07	0.000104494		-1.18216	2.79768	14.9547	0.0032028	0.115207
Ccl6	4.33015	4.80542	43.1544	6.73e-05	0.00174349		-1.11906	4.80542	3.80004	0.0802235	0.343994
Hrh2	4.31117	1.38472	54.464	2.55e-05	0.00102592		-0.725699	1.38472	2.24598	0.165258	0.459018
Tnc	4.29814	8.40125	83.5581	3.96e-06	0.000353731		-1.23259	8.40125	8.7741	0.0144359	0.182393
Krt14	4.2806	12.1835	152.338	2.55e-07	0.000104494		-0.0815603	12.1835	0.0724134	0.793398	0.911351
Gm32287	4.27423	1.59383	56.6551	2.16e-05	0.000926036		-1.94114	1.59383	15.352	0.00294965	0.11276
Slc2a6	4.26988	1.94599	81.8506	4.34e-06	0.000365841		-0.938275	1.94599	5.52633	0.0409066	0.265381
Themis2	4.26834	3.52305	101.782	1.63e-06	0.000240531		-1.47111	3.52305	15.826	0.00267855	0.110801
Gpr141	4.25712	2.73877	100.991	1.69e-06	0.000245297		-0.180643	2.73877	0.257546	0.622962	0.825055
Fcer1g	4.25391	3.33477	184.1	1.05e-07	6.37e-05		-1.07056	3.33477	15.6598	0.00277006	0.11096
Nat8l	4.21498	3.35272	62.3489	1.43e-05	0.000733907		-0.940898	3.35272	4.18381	0.0684043	0.321749
Mmp3	4.20056	10.3408	66.4524	1.09e-05	0.00062491		-0.956329	10.3408	4.39861	0.062731	0.313623
Apobr	4.17577	2.32217	81.7139	4.37e-06	0.000365841		-0.825679	2.32217	4.39529	0.0628141	0.313959
Cd300lb	4.1756	1.87119	23.8874	0.000660163	0.00745818		-0.983668	1.87119	1.82789	0.206554	0.504773
AB124611	4.16621	1.90445	87.8212	3.17e-06	0.000320406		-0.587285	1.90445	2.46321	0.148024	0.438785
Bpifb1	4.16514	4.4691	41.7786	7.68e-05	0.00190245		-0.401786	4.4691	0.521361	0.487022	0.739077
Clec4n	4.15553	3.66601	108.841	1.2e-06	0.000208255		-1.1724	3.66601	11.3554	0.00725806	0.146556
Gm42245	4.12903	1.39578	73.3262	7.06e-06	0.000494236		-0.486494	1.39578	1.46755	0.253949	0.548985
Casp4	4.10694	3.54469	75.1426	6.34e-06	0.000463482		-1.22421	3.54469	8.6893	0.0147923	0.18512
Coro1a	4.10376	4.34134	86.5609	3.38e-06	0.00033389		-0.666213	4.34134	3.01301	0.11366	0.392764
C3	4.06181	5.06651	109.554	1.17e-06	0.000204997		-1.32283	5.06651	14.7053	0.00337512	0.115416
Pla1a	4.06039	1.64714	26.5709	0.000447293	0.00574327		-1.05085	1.64714	2.41857	0.151369	0.442586
Tubb6	4.0314	6.65146	95.7841	2.15e-06	0.000262381		-1.67572	6.65146	20.2077	0.00119077	0.087065
Gm36551	4.01208	1.0647	74.9184	6.42e-06	0.000466174		-1.1792	1.0647	8.8732	0.0140325	0.180982
Cd52	4.0039	3.93839	82.4735	4.2e-06	0.000363375		-0.448864	3.93839	1.37343	0.268745	0.563862
Gm26740	3.98751	4.04104	138.464	3.98e-07	0.000118416		-0.783536	4.04104	6.97737	0.0249337	0.221717
Selplg	3.97631	2.9978	82.912	4.1e-06	0.000358073		-0.559501	2.9978	2.20121	0.169128	0.463366
Clec4a2	3.95942	2.99675	107.807	1.26e-06	0.000211748		-0.25252	2.99675	0.592838	0.459361	0.718703
Pmaip1	3.95667	3.27928	63.5315	1.32e-05	0.00070111		-0.852484	3.27928	3.86385	0.0780911	0.340504
Batf	3.95011	1.236	84.8508	3.7e-06	0.00034435		-0.989348	1.236	7.28777	0.0225794	0.213198
Vav1	3.94774	4.21377	71.9223	7.68e-06	0.000521963		-0.632402	4.21377	2.4043	0.152458	0.443931
Ccrl2	3.9421	3.91894	90.7916	2.73e-06	0.000294669		-1.40557	3.91894	14.5113	0.00351696	0.118117
Traf1	3.92403	2.02012	139.636	3.82e-07	0.000116177		-1.76705	2.02012	35.6654	0.00014481	0.0569771
Ccr2	3.91219	6.46279	35.289	0.000151004	0.00284002		0.0359847	6.46279	0.00382432	0.951924	0.981844
Ltf	3.90828	6.80649	19.6333	0.00131453	0.0115735		-1.58029	6.80649	3.89013	0.0772337	0.338334
Sprr1a	3.88609	2.1265	62.0923	1.46e-05	0.000737502		-1.363	2.1265	9.86316	0.0106685	0.164047
Btk	3.87026	1.67637	86.2586	3.43e-06	0.000335788		-1.11427	1.67637	9.46734	0.0118813	0.170993
Glipr1	3.86755	2.73232	54.2496	2.59e-05	0.00103687		-1.14562	2.73232	6.1282	0.0330901	0.246407
Sycp2	3.86284	3.44805	38.7109	0.000104491	0.00232571		-0.350101	3.44805	0.419375	0.532027	0.768129
Fyb	3.83928	4.31961	99.589	1.8e-06	0.000248605		-1.04642	4.31961	9.34354	0.0122945	0.173547
Nfkbid	3.82146	2.00944	113.513	9.92e-07	0.000187407		-1.25822	2.00944	15.895	0.00264163	0.110568
Pik3r5	3.8209	2.3133	85.6012	3.55e-06	0.000337446		-0.904482	2.3133	6.2976	0.0312285	0.240711
Alox5ap	3.81618	3.7509	48.7803	4.05e-05	0.00131588		-0.47438	3.7509	0.979493	0.345973	0.634061
Relt	3.81124	2.13441	53.6421	2.72e-05	0.00106805		-0.944077	2.13441	4.30439	0.0651446	0.317638
Opn1sw	3.81043	3.36729	11.6156	0.00680766	0.0373024		-2.49803	3.36729	5.71459	0.0382391	0.258772
Tlr13	3.80383	4.92383	79.3273	4.99e-06	0.000395545		-0.629545	4.92383	2.76174	0.127937	0.412948
Glipr2	3.79937	3.72763	85.7042	3.54e-06	0.000337446		-1.37875	3.72763	14.0251	0.00390523	0.122413
Ncf2	3.79114	4.65318	118.146	8.26e-07	0.000171251		-1.25464	4.65318	16.0252	0.00257368	0.109888
Dram1	3.78936	3.7723	84.6253	3.74e-06	0.000345208		-0.982282	3.7723	7.21199	0.0231282	0.215198
Ptprc	3.76994	6.72987	64.8061	1.21e-05	0.000664096		-0.597285	6.72987	2.03129	0.184947	0.481839
Ipcef1	3.76964	2.08933	73.1001	7.15e-06	0.000497462		-0.708488	2.08933	3.41202	0.0948862	0.368493
Bcl2a1b	3.74277	3.13391	47.0464	4.71e-05	0.00142453		-1.52282	3.13391	9.5813	0.0115157	0.168872
Irak3	3.72882	4.24496	125.602	6.24e-07	0.000148408		-1.47439	4.24496	23.9498	0.000653979	0.079437
Gls2	3.70301	1.63363	85.7941	3.52e-06	0.000337446		-0.723832	1.63363	4.35609	0.0638061	0.315959
Lif	3.69742	1.51734	48.7281	4.07e-05	0.00131588		-2.93757	1.51734	33.9807	0.00017516	0.0576511
Cass4	3.69191	1.26505	61.2783	1.54e-05	0.000753931		-1.26654	1.26505	9.30628	0.0124223	0.173604
Trpm2	3.68427	1.96798	136.998	4.18e-07	0.000119549		-1.00556	1.96798	13.177	0.00471453	0.12871
Jaml	3.63644	2.9632	67.1654	1.04e-05	0.000608981		-1.04717	2.9632	7.0001	0.0247514	0.221173
Myo1f	3.63512	3.46542	69.1594	9.12e-06	0.000562841		-0.711894	3.46542	3.36425	0.0969162	0.370627
Lamb3	3.62254	8.54117	68.1641	9.72e-06	0.000586767		-1.69084	8.54117	17.3414	0.00199238	0.103887
Spp1	3.61284	8.07689	62.5977	1.41e-05	0.00072693		-1.45055	8.07689	11.9427	0.00628846	0.140202
Chil1	3.60901	8.80111	66.6318	1.07e-05	0.000619432		-0.515487	8.80111	1.66503	0.226344	0.522571
Fcgr3	3.60731	5.39819	44.4364	5.97e-05	0.00162545		-1.36315	5.39819	7.61827	0.0203635	0.206649
Sla	3.59482	4.01272	90.7986	2.73e-06	0.000294669		-0.539806	4.01272	2.58267	0.139532	0.427646
Dusp2	3.58475	1.42329	52.2038	3.05e-05	0.00113261		-1.18367	1.42329	7.27309	0.0226844	0.213653
Gmfg	3.58455	3.21145	41.4963	7.89e-05	0.00194585		-0.920485	3.21145	3.42529	0.0943317	0.367356
Cyth4	3.58368	4.30624	160.869	1.98e-07	9.53e-05		-0.94052	4.30624	13.689	0.00420417	0.124019
Nipal1	3.58005	3.29517	52.0746	3.08e-05	0.00113288		-1.56156	3.29517	11.9289	0.00630941	0.140202
Arhgap9	3.57046	2.13448	50.5404	3.5e-05	0.00121125		-0.692382	2.13448	2.44792	0.149159	0.439854
Cd300a	3.56291	2.26304	74.7179	6.5e-06	0.000468268		-0.55661	2.26304	2.35729	0.15612	0.448259
Tnfaip2	3.55914	4.98597	227.699	3.85e-08	5.96e-05		-1.41531	4.98597	43.0259	6.81e-05	0.0569771
Ms4a6d	3.54106	4.08947	64.514	1.23e-05	0.000673301		-0.427282	4.08947	1.18008	0.303167	0.595871
Serpina3n	3.53738	8.96189	93.7812	2.36e-06	0.000275826		-0.699299	8.96189	4.43869	0.0617378	0.311985
Was	3.53217	1.28764	99.2425	1.83e-06	0.000248605		-0.565307	1.28764	3.37029	0.0966567	0.370579
Fxyd5	3.52591	3.33859	88.9888	2.99e-06	0.000310532		-0.965406	3.33859	8.27657	0.0166879	0.1917
Emilin2	3.49325	4.39589	110.418	1.13e-06	0.0002003		-1.1512	4.39589	14.5135	0.00351525	0.118117
Serpina3i	3.49209	2.23229	49.1214	3.94e-05	0.0013022		0.240026	2.23229	0.306518	0.592149	0.806816
Ier5l	3.47943	1.30682	67.6286	1.01e-05	0.000599952		-1.37517	1.30682	13.1695	0.00472257	0.12871
Gabrp	3.47293	4.3837	14.8192	0.00329505	0.0223074		-0.236772	4.3837	0.0859046	0.775521	0.903859
Ecm1	3.47153	5.40914	70.3272	8.48e-06	0.000540704		-1.34437	5.40914	12.5185	0.00548589	0.134297
Fhl2	3.4675	3.86639	37.7748	0.000115251	0.00245262		-1.80912	3.86639	11.9544	0.00627073	0.140202
Tnip3	3.4427	2.23565	25.3909	0.00052879	0.00640958		-0.371284	2.23565	0.379135	0.552005	0.781704
Gm34455	3.43667	1.00445	25.204	0.000543282	0.00652997		-2.15951	1.00445	11.62	0.00680037	0.142704
Igfbp3	3.436	5.90942	44.3169	6.03e-05	0.00163426		-2.78077	5.90942	30.8586	0.000254453	0.0659205
Clec7a	3.42787	4.31734	29.8102	0.000290374	0.00435077		-0.553174	4.31734	0.956371	0.351472	0.637949
Fcgr1	3.42389	3.02219	38.4156	0.000107749	0.00235641		-0.614079	3.02219	1.54387	0.242762	0.538778
AI662270	3.39216	2.31403	36.416	0.000133347	0.00263598		-0.548774	2.31403	1.20442	0.298501	0.591373
I830077J02Rik	3.38147	1.30429	43.572	6.47e-05	0.00171204		-1.02702	1.30429	5.07197	0.0483499	0.282954
Rnd1	3.36486	1.43612	53.4944	2.75e-05	0.00107031		-1.36862	1.43612	10.8285	0.00828604	0.151191
Il4ra	3.36225	5.70261	102.424	1.58e-06	0.000240531		-1.0915	5.70261	12.8077	0.00512963	0.132073
Msn	3.34002	6.70092	100.16	1.75e-06	0.000248605		-1.56656	6.70092	25.3395	0.000532731	0.07565
Clec4a3	3.33959	2.70997	47.0879	4.7e-05	0.00142261		-0.0909119	2.70997	0.0442119	0.837738	0.931722
Gm11843	3.32917	3.08923	105.18	1.4e-06	0.000225337		-1.87246	3.08923	38.2303	0.000109856	0.0569771
Cfp	3.32747	3.9574	123.631	6.71e-07	0.000155329		-0.796163	3.9574	8.60137	0.0151732	0.18646
Steap1	3.30848	3.32426	65.3226	1.17e-05	0.000650478		-1.35537	3.32426	12.9912	0.00491809	0.130717
Rrad	3.29957	1.04047	14.3667	0.00362736	0.0237743		-1.6538	1.04047	4.3123	0.0649376	0.317205
Clec4a1	3.29005	1.22156	35.2271	0.000152051	0.00285429		-0.862628	1.22156	3.05633	0.111407	0.39025
Cxcr4	3.28594	2.13623	48.6293	4.11e-05	0.00131588		-0.668626	2.13623	2.51439	0.144307	0.433301
Cnr2	3.28308	1.12941	57.4231	2.04e-05	0.000908365		-0.769033	1.12941	4.01745	0.0732412	0.332651
Slco1a5	3.28136	4.28534	40.0381	9.12e-05	0.00214096		-0.0497191	4.28534	0.0113028	0.917463	0.967432
Rgs1	3.27575	2.54127	11.8465	0.00643593	0.0358019		-0.291295	2.54127	0.117331	0.739132	0.887453
Nckap1l	3.27274	5.17601	95.5907	2.17e-06	0.000262381		-0.78935	5.17601	6.64381	0.0278068	0.229857
Krt90	3.27184	3.63461	89.2234	2.95e-06	0.000310154		-0.857256	3.63461	7.40294	0.0217754	0.211208
Rab20	3.27081	3.52364	71.411	7.93e-06	0.000521963		-1.35554	3.52364	14.4471	0.00356541	0.118735
Card9	3.26323	1.75891	68.5389	9.49e-06	0.000578202		-0.0947781	1.75891	0.074406	0.79065	0.90996
Clca3a2	3.26024	2.65736	22.9225	0.000765404	0.00818808		-0.318464	2.65736	0.273501	0.612534	0.819756
Gm6166	3.2556	4.449	43.248	6.67e-05	0.00173264		0.171982	4.449	0.14824	0.708393	0.871033
Ccr5	3.24793	3.44957	54.0952	2.63e-05	0.00104524		-0.581569	3.44957	2.11834	0.176612	0.471719
Apbb1ip	3.23336	1.79177	50.7904	3.42e-05	0.00119899		-0.92481	1.79177	5.13112	0.0472916	0.280736
Il2rg	3.22316	1.07348	56.8396	2.13e-05	0.000922687		-0.849507	1.07348	4.97459	0.0501566	0.287398
Moxd1	3.21937	4.4308	42.2748	7.32e-05	0.00184322		-1.10071	4.4308	5.82929	0.0367184	0.254248
Ikzf1	3.21552	2.80386	49.1165	3.94e-05	0.0013022		-0.633175	2.80386	2.33531	0.157871	0.449758
Il1f9	3.20614	5.92945	51.2836	3.29e-05	0.00116372		-0.333135	5.92945	0.662086	0.435021	0.702494
Spink5	3.19793	8.06627	33.3851	0.000187689	0.00325752		-0.199247	8.06627	0.15379	0.703277	0.868834
Il10ra	3.19249	3.7476	69.6745	8.83e-06	0.000553529		-1.10423	3.7476	9.86034	0.0106766	0.164047
Mpeg1	3.19058	6.12046	62.3462	1.43e-05	0.000733907		-0.672844	6.12046	3.28046	0.100611	0.377087
Dock2	3.18787	4.77878	102.098	1.61e-06	0.000240531		-0.561344	4.77878	3.79286	0.0804679	0.344166
Arid5a	3.18458	3.3085	106.758	1.31e-06	0.000214253		-1.26504	3.3085	19.8381	0.0012687	0.0886679
Nr4a3	3.17939	2.59376	133.557	4.7e-07	0.000125391		-0.937412	2.59376	14.0134	0.0039152	0.122531
Gm42226	3.1758	3.76699	33.7884	0.000179093	0.00317195		-1.59874	3.76699	9.83544	0.0107483	0.164348
Tnfaip3	3.16266	5.93631	115.143	9.3e-07	0.000179998		-1.623	5.93631	34.2639	0.000169559	0.0569771
Esm1	3.14047	3.40658	30.9355	0.000252037	0.00395018		-2.25177	3.40658	17.3166	0.00200178	0.103887
Itgax	3.14031	2.78056	54.9285	2.46e-05	0.00101437		-0.741243	2.78056	3.70259	0.0836223	0.35045
Aldh1a3	3.13831	9.91333	53.6482	2.72e-05	0.00106805		-1.06917	9.91333	7.17727	0.023385	0.215662
D17H6S56E-5	3.13762	7.83726	77.6617	5.48e-06	0.000422594		-0.140929	7.83726	0.185121	0.676255	0.854587
Slc28a2	3.13188	1.23571	38.1098	0.000111253	0.00240464		-0.269746	1.23571	0.360466	0.561784	0.787789
Fgf7	3.11725	2.64541	37.5848	0.000117596	0.00247578		-1.53108	2.64541	10.4668	0.00909463	0.15523
Gsap	3.11658	5.12612	157.095	2.21e-07	9.68e-05		-0.794102	5.12612	12.0079	0.00619072	0.139879
Il1r2	3.11303	5.24105	23.3093	0.000720951	0.00785765		-1.04898	5.24105	3.078	0.110301	0.389033
Ppp1r3b	3.10748	3.34329	66.0213	1.12e-05	0.000631788		-1.70184	3.34329	22.4612	0.00082281	0.0828864
Ms4a4a	3.10167	1.3764	36.2396	0.00013594	0.00266599		-1.15976	1.3764	6.10575	0.0333469	0.246685
Arhgap30	3.10005	3.88951	102.07	1.61e-06	0.000240531		-0.65112	3.88951	5.37985	0.0431415	0.270785
Fabp5	3.09096	9.81075	72.3831	7.47e-06	0.000512261		0.452563	9.81075	1.81502	0.208031	0.506222
B3galt5	3.08929	5.26866	71.8751	7.71e-06	0.000521963		0.5702	5.26866	2.92554	0.118389	0.400538
Aoah	3.08914	2.22337	31.2681	0.000241891	0.00383683		-0.78442	2.22337	2.43871	0.149848	0.440884
Cebpb	3.08759	3.16326	81.3576	4.46e-06	0.000368335		-1.64806	3.16326	26.3656	0.000460325	0.0714329
Gpr35	3.08405	3.24608	72.6775	7.34e-06	0.00050829		-1.43331	3.24608	18.0879	0.00173314	0.0965779
Evi2a	3.062	2.75861	53.8079	2.69e-05	0.00105914		-0.716814	2.75861	3.53865	0.089757	0.360867
Aim2	3.05514	2.71454	97.6352	1.97e-06	0.000254063		-0.360031	2.71454	1.65255	0.227965	0.524021
5430427O19Rik	3.04164	2.24347	49.9442	3.67e-05	0.00124461		-1.05282	2.24347	7.09327	0.0240211	0.2179
Smim3	3.03664	4.68144	44.2996	6.04e-05	0.00163464		-1.3497	4.68144	9.98759	0.0103186	0.162513
Trim40	3.03122	2.14161	28.3277	0.000352196	0.00490674		-0.531523	2.14161	1.06153	0.327461	0.618763
Tlr8	3.0298	2.84745	48.8215	4.04e-05	0.00131456		-0.685786	2.84745	2.9932	0.11471	0.394498
Tuba8	3.02589	1.23466	26.7756	0.000434742	0.00565289		-1.36011	1.23466	6.3897	0.0302703	0.237522
Adamts4	3.01565	2.32486	23.2002	0.000733163	0.00793343		-1.64535	2.32486	7.86153	0.0189004	0.201034
Crabp2	2.99149	3.76437	30.952	0.000251521	0.00394522		-0.106837	3.76437	0.0474073	0.832075	0.928508
Rsad2	2.97742	3.76068	15.0582	0.00313441	0.021505		-0.49786	3.76068	0.499923	0.495893	0.745024
Mlkl	2.97044	4.39425	122.441	7.01e-07	0.00015739		-0.471628	4.39425	3.64296	0.085791	0.353501
Bin2	2.94258	1.28807	22.9722	0.000759511	0.00814268		-0.409789	1.28807	0.551924	0.474849	0.730549
Bcl3	2.93798	1.33264	20.7813	0.00108092	0.0101454		-1.73356	1.33264	8.22843	0.0169277	0.19323
Sash3	2.92819	1.78289	31.1225	0.000246271	0.00388137		-0.360207	1.78289	0.575119	0.465961	0.723846
Milr1	2.92652	3.21326	71.033	8.11e-06	0.000529086		-0.876617	3.21326	7.45852	0.0213998	0.209883
B3gnt5	2.92329	2.94462	22.0015	0.000885263	0.00898364		-1.20066	2.94462	4.27797	0.065842	0.31861
Tnf	2.92189	2.8579	39.4413	9.69e-05	0.00223091		-1.10938	2.8579	6.59477	0.0282625	0.231205
Rdh12	2.91895	3.32785	33.393	0.000187514	0.00325752		-1.91755	3.32785	15.7675	0.00271037	0.110801
Lyz2	2.91742	8.06195	43.8507	6.3e-05	0.00168138		-0.213376	8.06195	0.271504	0.613817	0.820205
Antxr2	2.91308	6.25409	56.866	2.12e-05	0.000922687		-1.15437	6.25409	10.1059	0.00999886	0.161058
Oas2	2.89331	3.76607	15.2047	0.0030406	0.0210245		-0.193516	3.76607	0.0807967	0.782097	0.90676
Ptgs2os2	2.8892	1.48311	16.6481	0.00227614	0.0171198		-1.30821	1.48311	3.96577	0.0748301	0.334782
Tfec	2.88268	1.21182	19.6346	0.00131423	0.0115735		0.0167708	1.21182	0.000834307	0.977533	0.992229
LOC102638993	2.87621	2.21381	30.2566	0.000274379	0.00418089		-0.642659	2.21381	1.80289	0.209437	0.507498
Mthfd1l	2.87209	4.91246	96.9131	2.04e-06	0.000256032		-0.745619	4.91246	7.53655	0.0208858	0.208415
Hcls1	2.8622	3.40088	44.8701	5.73e-05	0.00159902		-0.715478	3.40088	3.27418	0.100895	0.377384
Mab21l3	2.85564	3.65722	11.286	0.0073843	0.0394869		-1.50191	3.65722	3.49478	0.0914935	0.362929
C3ar1	2.85445	3.20743	41.7878	7.67e-05	0.00190245		-0.754915	3.20743	3.41487	0.0947664	0.368266
Nfkbie	2.84786	2.25783	110.769	1.11e-06	0.000199221		-1.12377	2.25783	19.9732	0.00123951	0.0883678
Ifi211	2.83145	4.52223	37.1988	0.000122537	0.00252859		-0.060591	4.52223	0.0199533	0.89051	0.956113
Gcnt2	2.81576	5.14057	71.4067	7.93e-06	0.000521963		-1.16414	5.14057	13.7558	0.00414265	0.124019
A530013C23Rik	2.8041	1.29531	66.9434	1.05e-05	0.000615957		-1.24278	1.29531	15.2658	0.00300249	0.11276
6530402F18Rik	2.79764	3.4125	49.1252	3.94e-05	0.0013022		-1.6927	3.4125	19.7881	0.00127971	0.0886679
Serpinb6b	2.79316	4.24764	19.759	0.00128616	0.0113846		-1.03302	4.24764	3.07235	0.110589	0.389149
Gm2457	2.78753	1.30184	24.814	0.000575098	0.00676014		-0.355784	1.30184	0.49094	0.499698	0.747479
Tead4	2.78672	1.08227	26.1263	0.000476092	0.00598083		-2.68298	1.08227	24.7096	0.000583996	0.077401
Myo1g	2.76292	1.64575	53.0839	2.84e-05	0.00107983		-0.421091	1.64575	1.48129	0.251882	0.547574
Ms4a6c	2.76254	3.7158	52.2517	3.04e-05	0.0011324		-0.200107	3.7158	0.321321	0.583479	0.801401
Cd84	2.7619	4.29819	46.1446	5.11e-05	0.00149174		-0.544972	4.29819	2.07449	0.180747	0.477576
Serpine1	2.7496	4.29274	77.9445	5.39e-06	0.000417482		-2.54529	4.29274	68.1879	9.7013e-06	0.0384123
Slc6a11	2.74722	1.03738	5.0886	0.0480495	0.144669		-2.8479	1.03738	5.44616	0.0421116	0.268524
Wdfy4	2.74651	3.39883	46.4172	4.98e-05	0.00146857		-0.39009	3.39883	1.09413	0.320506	0.61159
Tnfrsf18	2.73969	1.51813	29.1212	0.000317327	0.00457394		0.302105	1.51813	0.435767	0.524283	0.763534
Gm30427	2.7396	3.05322	67.6734	1e-05	0.000599952		-1.02354	3.05322	10.7893	0.00836939	0.151354
S100a4	2.73463	5.34737	48.5919	4.12e-05	0.00131588		-0.266997	5.34737	0.533115	0.482276	0.735386
Gm2564	2.72921	1.0423	24.0679	0.000642469	0.00732533		-0.273855	1.0423	0.295418	0.598834	0.810871
Rnf144a	2.72276	3.44003	58.5987	1.87e-05	0.000853751		-1.39397	3.44003	17.1034	0.0020847	0.105022
Tnfrsf11b	2.71678	5.61193	16.088	0.00254162	0.0184597		-1.83611	5.61193	7.87591	0.018818	0.201034
Gpx2	2.71598	1.48155	29.4689	0.000303365	0.00445086		-0.276273	1.48155	0.368236	0.557672	0.785178
Pstpip1	2.71565	3.01767	49.1619	3.93e-05	0.0013022		-0.898159	3.01767	6.16169	0.0327115	0.244809
Dock10	2.70739	5.72397	149.46	2.79e-07	0.000104494		-0.923756	5.72397	19.5729	0.00132842	0.0889592
Rnf125	2.70483	3.5716	22.1746	0.000861093	0.00881081		-1.01234	3.5716	3.52226	0.0904009	0.361803
Adm	2.70303	3.59987	43.9389	6.25e-05	0.0016721		-1.45209	3.59987	14.0292	0.00390179	0.122413
Angptl4	2.703	4.6967	69.363	9e-06	0.000560625		-1.16697	4.6967	14.4477	0.00356498	0.118735
Rab31	2.7012	7.00789	58.6464	1.86e-05	0.000852755		-0.616873	7.00789	3.45841	0.0929653	0.365185
Fabp4	2.68701	1.63671	43.2017	6.7e-05	0.00173797		0.995911	1.63671	7.3234	0.0223268	0.212589
Slc2a3	2.68263	3.20176	42.8672	6.91e-05	0.00176801		-1.38276	3.20176	12.6538	0.00531561	0.133723
Plau	2.67942	6.0152	44.7284	5.81e-05	0.00160842		-1.08636	6.0152	8.18812	0.0171317	0.194011
Slc29a2	2.67597	1.21416	54.8244	2.48e-05	0.0010156		-1.82402	1.21416	27.8954	0.000373134	0.0699208
Rab44	2.67584	2.83634	21.8449	0.000907839	0.00910976		-2.45099	2.83634	18.7887	0.00152594	0.093028
Ltb4r1	2.66532	2.46887	23.6533	0.000684005	0.00761547		-1.34961	2.46887	6.79744	0.0264358	0.226783
Fes	2.66476	3.76694	89.9205	2.85e-06	0.000302736		-0.660547	3.76694	6.33275	0.0308585	0.2396
Sema6b	2.65836	1.11652	34.2992	0.000168875	0.00305118		-1.0652	1.11652	6.3957	0.030209	0.237393
Il7r	2.65473	1.15979	21.074	0.0010296	0.00984629		-0.283768	1.15979	0.291769	0.601067	0.811727
Ankrd37	2.65229	1.38037	27.1856	0.000410858	0.0054527		-1.48954	1.38037	9.58046	0.0115183	0.168872
Casq2	2.6518	1.71404	26.3967	0.000458324	0.0058333		-0.930999	1.71404	3.75612	0.0817336	0.346219
Fmnl1	2.64498	3.30087	22.6273	0.000801562	0.00844226		-1.44746	3.30087	7.48374	0.021232	0.209643
Slfn2	2.64201	6.21449	61.3426	1.53e-05	0.000753931		-0.483801	6.21449	2.32753	0.158497	0.450319
Ikbke	2.64167	5.55247	54.4806	2.55e-05	0.00102592		-0.749763	5.55247	4.94592	0.0507043	0.288352
Itga5	2.63721	3.42048	32.3297	0.000212646	0.00353777		-1.44325	3.42048	10.6761	0.00861566	0.153006
Tnfrsf12a	2.63041	5.06788	42.257	7.33e-05	0.00184365		-1.51624	5.06788	15.2722	0.00299854	0.11276
Il1rap	2.62695	6.53951	53.8355	2.68e-05	0.00105914		-0.767277	6.53951	5.14435	0.0470587	0.280736
Tnfrsf22	2.6252	2.23423	30.5474	0.000264528	0.00406991		-2.00356	2.23423	18.9418	0.00148473	0.0928787
Arhgap45	2.61575	4.43571	40.1269	9.04e-05	0.00213589		0.0226338	4.43571	0.0034585	0.954278	0.98324
Frzb	2.59202	2.58904	44.7665	5.79e-05	0.00160834		-1.18194	2.58904	10.4217	0.00920192	0.155841
Trim30d	2.58565	4.42961	75.9226	6.05e-06	0.000446863		-0.0766784	4.42961	0.0765669	0.787715	0.908845
Tagln2	2.58466	6.04722	78.5494	5.21e-06	0.000405024		-1.15834	6.04722	17.3711	0.0019812	0.103779
Anxa3	2.58376	7.26734	34.7091	0.00016118	0.00297545		-0.885295	7.26734	4.52258	0.0597216	0.307967
Lox	2.58209	6.75302	83.3886	3.99e-06	0.000355339		-1.17823	6.75302	19.057	0.00145461	0.0928531
G530011O06Rik	2.57646	1.14433	16.2611	0.00245575	0.0180762		-0.489977	1.14433	0.694276	0.424425	0.693667
Nod2	2.57207	1.13474	25.0969	0.000551802	0.00658955		-1.84841	1.13474	14.0321	0.00389933	0.122413
Havcr2	2.56739	2.68784	44.6078	5.87e-05	0.00161302		0.139614	2.68784	0.15466	0.702484	0.868453
Ripk3	2.56666	3.15636	61.9009	1.48e-05	0.000739464		-0.509599	3.15636	2.80256	0.125468	0.410088
Pf4	2.5649	3.1336	16.0301	0.00257115	0.0186399		-0.401458	3.1336	0.4512	0.517184	0.759244
Orai2	2.56393	3.92034	113.41	9.96e-07	0.000187407		-1.08049	3.92034	22.4302	0.000826849	0.0828864
Slc12a5	2.56065	3.42131	9.19653	0.0128081	0.0577741		-2.37446	3.42131	8.05923	0.0178046	0.196757
AI504432	2.54783	2.14826	29.7655	0.000292035	0.00436571		-0.895486	2.14826	4.18127	0.068475	0.321749
Sod3	2.54658	4.94672	54.4954	2.54e-05	0.00102592		-1.17214	4.94672	12.7141	0.0052418	0.132997
Pappa	2.53609	2.98722	28.5007	0.000344213	0.00482094		-0.431454	2.98722	0.946835	0.353777	0.639944
H2-T24	2.53203	1.95624	15.0233	0.00315727	0.0215831		-0.180973	1.95624	0.0901029	0.770275	0.901682
Myo1b	2.52733	6.64238	58.7002	1.85e-05	0.000851389		-1.08555	6.64238	11.884	0.00637799	0.140202
Cfb	2.52245	4.21203	24.9929	0.000560235	0.00666076		-0.0873802	4.21203	0.0342292	0.856968	0.940428
Iqsec3	2.52114	2.0858	8.06936	0.0177506	0.0727429		-2.39397	2.0858	7.39609	0.0218222	0.211215
Etv4	2.51249	2.20655	58.4461	1.89e-05	0.000859353		-0.58686	2.20655	3.67089	0.0847667	0.352156
Gm38500	2.50761	1.71296	47.8506	4.39e-05	0.00136626		-0.979415	1.71296	8.27579	0.0166917	0.1917
Plcl2	2.5038	2.94606	52.5743	2.96e-05	0.00111399		-0.467088	2.94606	2.0918	0.1791	0.475188
Gpr152	2.49494	1.32048	9.45717	0.0119146	0.0548203		-2.28513	1.32048	8.14164	0.0173708	0.195352
Areg	2.48851	4.67597	30.6618	0.00026077	0.00404378		-1.4206	4.67597	10.8072	0.00833112	0.151198
Serpinb10	2.48192	5.22677	19.9704	0.00124011	0.0110813		-0.598343	5.22677	1.29757	0.281558	0.57643
Apobec2	2.47799	1.36241	12.4428	0.00558395	0.0324052		-0.161131	1.36241	0.0622324	0.808118	0.918065
Ctla2b	2.47757	1.70376	20.0838	0.00121623	0.0109613		-0.67311	1.70376	1.70277	0.221538	0.517915
Vnn3	2.4702	1.56671	33.3188	0.000189147	0.00327656		-0.455337	1.56671	1.31645	0.27829	0.573242
E2f8	2.45987	3.28765	30.6175	0.000262217	0.00404868		-1.07495	3.28765	6.48482	0.029318	0.234146
Mmp19	2.45442	3.91426	35.5826	0.000146145	0.00279388		-0.90094	3.91426	5.33005	0.0439354	0.273271
Fas	2.45002	4.03854	97.088	2.02e-06	0.000256032		-0.873329	4.03854	13.7142	0.00418083	0.124019
Itpripl1	2.43898	4.04975	39.3589	9.77e-05	0.00223619		-0.496607	4.04975	1.83638	0.205586	0.50431
Tnfaip8l2	2.43842	1.21326	32.5835	0.000206296	0.00346422		-0.45097	1.21326	1.30067	0.281018	0.576031
Tmc7	2.43328	2.71191	41.3285	8.02e-05	0.00196345		-1.45224	2.71191	15.9661	0.00260424	0.110452
Clcf1	2.43314	2.62379	65.8251	1.13e-05	0.000638179		-2.12997	2.62379	52.048	3.08983e-05	0.0569771
Dok2	2.43281	1.41365	46.5037	4.95e-05	0.00145996		-0.80487	1.41365	5.81341	0.0369244	0.255263
F13a1	2.42678	5.0659	45.1829	5.57e-05	0.0015759		-0.362252	5.0659	1.12781	0.313545	0.604441
Prelid2	2.42503	2.84241	51.4306	3.25e-05	0.00116022		-0.272011	2.84241	0.740048	0.410062	0.683535
Slc7a11	2.41507	7.62707	55.1988	2.41e-05	0.000995572		-0.746906	7.62707	5.80451	0.0370405	0.255833
Il1a	2.41192	6.53934	34.3082	0.000168702	0.00305085		-1.41556	6.53934	12.6456	0.00532575	0.133788
Sh2d3c	2.40811	2.01572	36.664	0.000129803	0.00260685		-1.36487	2.01572	12.9015	0.00502018	0.131762
Cacna1h	2.40257	1.3176	8.22311	0.0169544	0.0703987		-2.17631	1.3176	6.93523	0.0252759	0.222934
Igf2bp2	2.39037	1.09279	57.3739	2.04e-05	0.000908365		-1.5075	1.09279	24.9083	0.000567204	0.0770234
Cpne2	2.38812	2.11963	40.6065	8.62e-05	0.00206284		-0.959645	2.11963	7.33589	0.0222391	0.212451
Stap1	2.38445	1.81211	37.0122	0.000125015	0.00256031		-0.194548	1.81211	0.285391	0.605017	0.814752
Cebpd	2.38072	4.58721	17.1752	0.00205633	0.0159486		-1.67726	4.58721	8.99946	0.0135382	0.178615
Ptges	2.37898	6.28308	73.7127	6.9e-06	0.000486388		-0.695997	6.28308	6.94696	0.0251801	0.222686
Glrx	2.37827	4.24551	49.6596	3.76e-05	0.00126605		-0.625188	4.24551	3.82125	0.0795069	0.343042
Ifitm3	2.37167	6.41461	101.336	1.66e-06	0.000243323		0.236822	6.41461	1.12416	0.314289	0.605101
Slc11a1	2.36728	4.76871	81.929	4.32e-06	0.000365841		-1.0908	4.76871	18.9452	0.00148384	0.0928787
Cdk5r1	2.36575	1.3861	21.6046	0.000943838	0.00933121		-1.84057	1.3861	13.7896	0.00411192	0.124019
Cybb	2.35965	3.797	31.7217	0.000228837	0.00370921		-0.720973	3.797	3.2913	0.100123	0.376098
Hmox1	2.357	3.78665	50.5979	3.48e-05	0.00120805		-0.626802	3.78665	3.99244	0.0740048	0.333969
Fblim1	2.35615	2.36568	31.6744	0.000230159	0.00371947		-1.60518	2.36568	15.7172	0.00273806	0.110801
Kcnq2	2.35438	1.18328	5.22864	0.0456083	0.139488		-2.52068	1.18328	5.92964	0.0354482	0.251429
Disp2	2.35073	1.16184	7.26084	0.0227726	0.0865998		-2.54293	1.16184	8.38819	0.0161474	0.18982
Icam1	2.34687	4.71941	98.0668	1.93e-06	0.000250687		-0.972638	4.71941	18.4191	0.00163124	0.0939263
Zbp1	2.34517	3.3733	12.2228	0.0058814	0.0335876		1.00373	3.3733	2.53724	0.142686	0.430904
Orc1	2.34188	3.77267	20.978	0.00104609	0.00994568		-0.675181	3.77267	1.93717	0.194553	0.491811
Mex3b	2.33769	2.40396	41.0461	8.25e-05	0.00200392		-1.37802	2.40396	15.4268	0.00290476	0.112408
Cad	2.33402	5.1214	39.225	9.91e-05	0.00225455		-1.07273	5.1214	9.00208	0.0135281	0.178615
Arg1	2.3331	8.53537	15.9126	0.00263233	0.0189806		-0.655367	8.53537	1.37398	0.268655	0.563805
Inpp5d	2.33161	3.88004	39.954	9.2e-05	0.00214777		-0.542362	3.88004	2.41242	0.151837	0.443168
Calb2	2.32952	1.25139	5.58229	0.0400904	0.127715		-2.81943	1.25139	7.83267	0.0190671	0.201034
Rubcnl	2.3272	1.17966	29.4784	0.000302993	0.00445086		-0.654633	1.17966	2.66508	0.134036	0.420616
Vwa1	2.32693	3.77951	47.8291	4.4e-05	0.00136667		-1.04279	3.77951	10.499	0.00901891	0.154724
Tmem173	2.32558	3.30657	66.2425	1.1e-05	0.000629889		-0.680331	3.30657	6.31259	0.0310701	0.240145
Dok3	2.32064	1.15184	25.4555	0.000523885	0.00637049		-0.558559	1.15184	1.69817	0.222117	0.51825
Cd300c2	2.31719	2.4296	26.7693	0.000435124	0.00565289		-0.213189	2.4296	0.257802	0.622791	0.825055
Ivl	2.31598	4.3163	36.9954	0.000125241	0.00256031		-1.40669	4.3163	14.5827	0.00346394	0.117334
Vsir	2.3145	5.0792	48.7103	4.08e-05	0.00131588		-0.860481	5.0792	7.36459	0.0220391	0.212091
Ankrd33b	2.31175	4.47952	34.9959	0.000156047	0.00291267		-1.74735	4.47952	20.8844	0.00106251	0.087065
Rasip1	2.30496	2.05181	19.4342	0.00136099	0.011903		-1.39181	2.05181	7.67007	0.0200407	0.205166
Slco5a1	2.3039	1.12172	11.0441	0.0078454	0.0412489		-1.0823	1.12172	2.71479	0.130854	0.416683
Gm1966	2.30278	4.14297	36.5692	0.000131145	0.00261693		0.0906456	4.14297	0.0636399	0.80601	0.917094
Pglyrp4	2.29739	6.07829	23.2967	0.000722343	0.00786374		-0.026575	6.07829	0.0034532	0.954313	0.98324
Prag1	2.29226	2.45306	22.1638	0.000862585	0.00882151		-2.04243	2.45306	18.081	0.00173532	0.0965779
Plk3	2.28116	2.97795	27.3632	0.000401001	0.00535779		-1.25832	2.97795	8.99798	0.0135438	0.178615
Ifi207	2.27902	2.03656	20.4481	0.00114316	0.0105393		-0.812232	2.03656	2.8946	0.120121	0.402948
Cdt1	2.27321	2.10905	45.2126	5.56e-05	0.0015759		-1.42308	2.10905	19.0584	0.00145426	0.0928531
Thbs1	2.26565	9.30741	53.3816	2.78e-05	0.00107031		-1.81023	9.30741	35.172	0.000152993	0.0569771
Il16	2.26495	3.57007	40.4823	8.73e-05	0.00207447		-0.656631	3.57007	3.76568	0.081402	0.345779
Tfrc	2.26354	7.36564	26.4619	0.000454157	0.00580626		-0.895346	7.36564	4.4781	0.0607804	0.310624
Cd38	2.25264	3.21261	56.8196	2.13e-05	0.000922687		-0.800494	3.21261	7.90288	0.0186645	0.199973
Nlrc5	2.24551	2.85419	41.6165	7.8e-05	0.00192552		-0.189544	2.85419	0.334276	0.576109	0.797212
H2afx	2.24513	5.05113	46.6355	4.89e-05	0.00145162		0.137342	5.05113	0.19386	0.669212	0.850928
Ung	2.23577	1.99914	52.022	3.1e-05	0.00113288		-0.554268	1.99914	3.59676	0.0875199	0.356433
Steap4	2.22381	7.49927	37.1665	0.000122961	0.0025347		-0.293297	7.49927	0.70752	0.420187	0.690681
Piwil2	2.22363	2.08561	34.7895	0.000159721	0.00295889		-0.824825	2.08561	5.30315	0.0443717	0.274774
Gm34321	2.21306	1.42515	23.0706	0.000747996	0.00805861		-0.835996	1.42515	3.67365	0.0846663	0.352072
Rin3	2.21093	1.92194	22.8058	0.000779461	0.00829354		-0.993427	1.92194	5.06881	0.0484071	0.283075
Syp	2.21057	2.62662	6.70262	0.0272719	0.097761		-2.50896	2.62662	8.43638	0.0159207	0.188574
Pfkfb3	2.20845	5.66198	84.9773	3.67e-06	0.000343691		-1.46937	5.66198	39.5802	9.55646e-05	0.0569771
Stmn2	2.20664	1.01321	23.349	0.000716565	0.00783539		-0.643383	1.01321	2.24849	0.165043	0.458665
Cd93	2.19815	4.60779	50.4686	3.52e-05	0.00121423		-0.957076	4.60779	10.35	0.00937604	0.156914
Pik3cg	2.19542	3.38999	48.8532	4.03e-05	0.00131317		-0.47887	3.38999	2.57553	0.140022	0.427975
Fcgr2b	2.1952	3.63064	33.8661	0.000177491	0.00315598		-0.386937	3.63064	1.16627	0.30586	0.597854
Hilpda	2.18984	3.139	31.2775	0.000241613	0.0038355		-1.20424	3.139	10.1601	0.00985635	0.160549
Celsr3	2.1893	2.10642	8.76281	0.0144827	0.0629331		-2.26163	2.10642	9.32935	0.012343	0.173604
Itgb4	2.18885	6.88842	12.1444	0.00599199	0.0340126		-1.92107	6.88842	9.54053	0.0116449	0.16934
2310001H17Rik	2.18611	1.70294	26.2484	0.000467964	0.00591344		-0.371631	1.70294	0.858807	0.376185	0.658971
Slfn8	2.18268	3.62309	51.9546	3.11e-05	0.00113288		-0.501676	3.62309	3.03029	0.112755	0.391977
Lgals7	2.17887	5.0252	29.7408	0.000292959	0.00437621		-0.234727	5.0252	0.380018	0.551551	0.781607
Ms4a6b	2.17881	3.5721	25.3875	0.000529047	0.00640958		0.0212025	3.5721	0.00268315	0.959722	0.985351
Adgre1	2.17375	5.03953	18.733	0.00154128	0.0130576		-0.282859	5.03953	0.348641	0.56816	0.791782
Klf10	2.16917	5.35079	79.2466	5.01e-06	0.000395707		-0.590638	5.35079	6.4051	0.0301136	0.237029
B4galt5	2.16751	1.59313	21.7538	0.000921286	0.00919331		-1.78812	1.59313	15.4054	0.00291753	0.112521
Clca3b	2.16524	4.35355	19.9802	0.00123801	0.0110676		-0.911357	4.35355	3.82914	0.0792422	0.342648
Uhrf1	2.16512	5.73599	61.3323	1.54e-05	0.000753931		-0.305622	5.73599	1.33829	0.274577	0.569913
Gap43	2.16015	2.50427	34.9777	0.000156368	0.00291536		-0.464502	2.50427	1.79968	0.20981	0.507699
Cdh3	2.15464	4.46038	41.629	7.79e-05	0.00192552		-1.28568	4.46038	15.7419	0.00272438	0.110801
Myc	2.15356	2.68722	24.4067	0.000610759	0.00706991		-1.988	2.68722	21.1847	0.00101095	0.0859396
Ppp1r18	2.15014	2.01731	16.3699	0.00240358	0.0177727		-1.69765	2.01731	10.6558	0.00866084	0.153257
Cdc6	2.14803	4.31553	29.1204	0.000317357	0.00457394		-0.735791	4.31553	3.71613	0.0831396	0.349991
Gsr	2.14572	6.87362	49.1199	3.94e-05	0.0013022		-1.02685	6.87362	12.0109	0.00618623	0.139879
Mcm10	2.14265	4.35327	66.0583	1.11e-05	0.000631788		-0.2725	4.35327	1.17651	0.30386	0.596424
Alox5	2.14163	1.85681	20.2461	0.00118299	0.0107807		-0.123444	1.85681	0.0763425	0.788018	0.909006
Pde4b	2.14155	5.2243	62.0724	1.46e-05	0.000737502		-1.37964	5.2243	27.1271	0.000414169	0.0705339
Ubash3b	2.13859	4.09595	45.1438	5.59e-05	0.0015759		-0.708351	4.09595	5.39858	0.0428475	0.270607
Tes	2.13594	5.0366	51.5123	3.23e-05	0.0011588		-1.0209	5.0366	12.6122	0.00536724	0.133788
Lgals1	2.12637	7.15087	18.4964	0.00160852	0.0134427		-0.513028	7.15087	1.16602	0.305908	0.597854
Adgrg2	2.11698	3.61647	41.6878	7.75e-05	0.00191695		-1.15424	3.61647	13.2442	0.00464353	0.12871
Litaf	2.11405	6.22621	48.4259	4.18e-05	0.00132925		-0.82022	6.22621	7.8352	0.0190524	0.201034
Marcksl1	2.11327	4.63148	93.9856	2.34e-06	0.000274762		-1.25055	4.63148	34.8702	0.000158273	0.0569771
Cd48	2.11267	2.29729	22.2974	0.000844435	0.00871259		-0.229835	2.29729	0.295063	0.59905	0.810888
Hsd11b1	2.10928	2.24043	26.1013	0.000477773	0.00598292		-0.719712	2.24043	3.33941	0.0979938	0.372012
Trip13	2.10161	4.70229	50.5171	3.5e-05	0.00121147		-0.257398	4.70229	0.830521	0.383847	0.66525
Ccsap	2.09911	1.16593	30.887	0.000253558	0.00396771		-1.07623	1.16593	8.86219	0.0140766	0.180982
Pappa2	2.09518	3.30292	11.0804	0.00777412	0.0409685		-0.767816	3.30292	1.61816	0.232512	0.52893
Elf4	2.09006	2.39257	14.1953	0.00376372	0.0244252		-1.416	2.39257	6.89319	0.0256231	0.223983
Pgam1	2.08965	5.06942	54.8059	2.48e-05	0.0010156		-1.51495	5.06942	29.9943	0.000283643	0.0669508
Tubb3	2.08015	1.51505	13.3597	0.00452429	0.0277903		-1.11388	1.51505	4.14148	0.0695964	0.324225
Clec12a	2.07874	1.95309	15.2395	0.00301885	0.020931		0.644049	1.95309	1.6605	0.226931	0.523009
Mybl2	2.07826	2.98797	53.2903	2.8e-05	0.00107051		-0.85791	2.98797	9.85273	0.0106984	0.164047
Slco2a1	2.07799	2.87406	27.1465	0.000413066	0.00546731		-1.5315	2.87406	15.4202	0.00290867	0.112408
Ntng2	2.07797	1.79208	10.4783	0.00906743	0.0455865		-2.20994	1.79208	11.7949	0.00651691	0.140528
Hells	2.07769	6.45634	22.3372	0.000839125	0.00867881		-0.395608	6.45634	0.877177	0.371334	0.655162
Medag	2.07381	5.21304	28.3117	0.000352943	0.00491104		-0.722266	5.21304	3.70208	0.0836406	0.35045
Il13ra1	2.0727	7.90652	45.38	5.47e-05	0.00155932		0.00712253	7.90652	0.00058089	0.981252	0.993528
Srrm4	2.07245	1.2336	8.2515	0.0168122	0.0700771		-2.05064	1.2336	8.15192	0.0173176	0.194865
Eef1a2	2.07043	2.63496	4.74471	0.0547634	0.157856		-2.25409	2.63496	5.55571	0.0404756	0.264816
Cfl1	2.06902	6.22481	131.524	5.04e-07	0.00013106		-0.939742	6.22481	28.9418	0.000324834	0.0694851
Fkbp11	2.06739	1.03529	10.5019	0.00901222	0.0454245		-1.01621	1.03529	2.7689	0.1275	0.412312
Bnip3	2.0669	4.97804	25.1452	0.000547943	0.00657398		-0.694595	4.97804	3.06522	0.110952	0.389872
Aunip	2.05927	2.20167	31.4607	0.000236242	0.00377248		-0.276413	2.20167	0.631048	0.445658	0.709782
Olfr1033	2.05651	2.57213	67.2606	1.03e-05	0.000607045		-0.889103	2.57213	13.6239	0.0042652	0.124232
Actn1	2.05257	6.36806	34.24	0.000170024	0.00305795		-1.68588	6.36806	23.6916	0.000680032	0.0796242
5033421B08Rik	2.04838	2.41017	34.1078	0.000172619	0.00309055		-1.25936	2.41017	13.7096	0.00418511	0.124019
Has2	2.04819	5.52256	20.6326	0.00110818	0.0103112		-0.477638	5.52256	1.21443	0.296612	0.58954
Gm8910	2.04659	1.10418	39.1027	0.000100349	0.00226479		-1.76278	1.10418	29.9776	0.000284247	0.0669508
1700017B05Rik	2.04121	3.28647	36.0924	0.000138151	0.00269852		-1.46072	3.28647	19.3331	0.00138536	0.0902905
Cyp7b1	2.04067	3.8101	21.4274	0.000971474	0.00950262		-0.466394	3.8101	1.22095	0.29539	0.588693
Tnfaip6	2.03755	2.69415	11.381	0.00721215	0.0388821		-1.09373	2.69415	3.50471	0.0910967	0.362237
Lvrn	2.03683	3.60794	63.2395	1.35e-05	0.000707043		-0.685093	3.60794	7.76062	0.0194913	0.203335
Slc39a14	2.03144	4.72455	37.3083	0.00012111	0.00250962		-1.42159	4.72455	19.055	0.00145512	0.0928531
Zdhhc18	2.02796	3.61254	11.3474	0.00727249	0.0390901		-1.68354	3.61254	8.04796	0.017865	0.196913
E2f1	2.02744	1.11501	26.6939	0.000439704	0.00568277		-1.21452	1.11501	10.3062	0.00948411	0.158186
Laptm5	2.02607	2.54523	11.0259	0.00788147	0.0413835		-0.709626	2.54523	1.47719	0.252497	0.54823
Stx11	2.02596	5.26867	47.2274	4.64e-05	0.00141599		-1.11212	5.26867	15.0558	0.00313598	0.113841
Il22ra1	2.02478	1.32012	16.6718	0.00226567	0.0170884		-0.105787	1.32012	0.0516805	0.824806	0.92581
Pprc1	2.02378	3.61605	21.3274	0.000987517	0.00961138		-1.6214	3.61605	14.1398	0.00380918	0.121596
Nfkb2	2.02027	4.42421	36.6383	0.000130164	0.00260963		-1.33507	4.42421	16.7721	0.00222198	0.106842
Eda2r	2.02002	2.90833	15.579	0.00281587	0.0199383		-0.479346	2.90833	0.960041	0.35059	0.637402
Sdf2l1	2.01698	3.64679	33.4827	0.000185563	0.00324292		-0.166774	3.64679	0.251319	0.627143	0.827694
Pgam1-ps2	2.01469	3.87863	44.2124	6.09e-05	0.00164566		-1.68557	3.87863	31.78	0.000227223	0.064103
Fth1	2.00758	8.44225	94.5599	2.27e-06	0.000269985		-1.22944	8.44225	37.115	0.000123643	0.0569771
Zfp52	2.00589	6.35691	31.705	0.000229304	0.00371171		-0.4673	6.35691	1.85242	0.203776	0.502457
Procr	2.00579	3.50129	26.1788	0.000472578	0.00594245		-1.55635	3.50129	16.3277	0.00242367	0.108432
Abcc3	2.00501	2.11786	35.4025	0.000149102	0.00282849		-0.251086	2.11786	0.616814	0.450681	0.713374
Pdlim7	2.00467	2.72228	54.672	2.51e-05	0.00102196		-1.6402	2.72228	37.7762	0.000115235	0.0569771
Pthlh	1.99978	3.18647	20.5302	0.00112743	0.0104479		-0.582091	3.18647	1.89182	0.199417	0.497086
Trpv2	1.99782	2.26537	35.669	0.000144753	0.00278343		-0.454149	2.26537	2.03089	0.184987	0.481879
Cadm3	1.99326	2.2776	7.11913	0.0238231	0.0892203		-1.91158	2.2776	6.61372	0.0280853	0.230902
Gm35551	1.99211	1.09964	33.8408	0.000178012	0.00315598		0.120339	1.09964	0.141232	0.715013	0.874351
Creb5	1.99034	2.56835	37.4196	0.00011968	0.00250162		-1.08234	2.56835	11.8192	0.00647861	0.140528
Atp10a	1.98872	4.17601	45.8421	5.25e-05	0.00151512		-0.885196	4.17601	9.70971	0.01112	0.166487
Sp140	1.9862	3.31108	23.9091	0.000658005	0.00744658		-0.85812	3.31108	4.79097	0.0537955	0.295509
Csmd2	1.98197	2.05899	12.8	0.00513878	0.0305665		-1.31597	2.05899	5.95794	0.0350998	0.251051
Slc16a6	1.98119	4.84037	75.0741	6.36e-06	0.000463634		-0.707925	4.84037	10.2825	0.00954333	0.158532
Arhgap15	1.98108	2.39443	20.2124	0.00118981	0.0108079		-0.019144	2.39443	0.00209318	0.964421	0.986713
LOC115488777	1.97891	1.50691	28.8673	0.000328013	0.00467022		-0.817574	1.50691	5.3792	0.0431517	0.270785
Sorcs2	1.97686	3.80923	56.4079	2.2e-05	0.000939365		-1.05819	3.80923	17.1638	0.00206081	0.105022
Tmigd1	1.97055	4.95356	32.954	0.000197433	0.00337536		-0.297288	4.95356	0.812294	0.388913	0.66907
Gpat3	1.96828	3.70012	36.9794	0.000125456	0.00256206		-0.793459	3.70012	6.45257	0.0296367	0.235177
Cemip	1.9675	6.95846	42.8808	6.9e-05	0.00176801		-0.203305	6.95846	0.492953	0.498841	0.747188
Gm16464	1.96442	2.31595	43.068	6.78e-05	0.00174981		-0.200214	2.31595	0.494479	0.498193	0.746838
Ctps	1.96405	6.34934	61.2694	1.54e-05	0.000753931		-0.559237	6.34934	5.32107	0.0440805	0.273571
Mcm5	1.9633	6.69807	40.6368	8.59e-05	0.00206284		-0.0768632	6.69807	0.0671362	0.800879	0.914681
Itga3	1.96186	6.88775	24.2729	0.000623046	0.00718267		-1.9465	6.88775	23.9327	0.000655673	0.079437
Dusp7	1.96061	5.31985	36.6027	0.000130668	0.00261442		-1.51395	5.31985	22.5008	0.000817679	0.0828864
Bub1	1.95889	5.60906	43.4391	6.55e-05	0.00171814		0.0581929	5.60906	0.0415134	0.842691	0.933719
Npm1	1.9584	9.24043	22.5223	0.000814916	0.00853286		-0.378948	9.24043	0.90317	0.364631	0.649402
Mcm3	1.95264	6.1519	56.581	2.17e-05	0.000929196		-0.29196	6.1519	1.36166	0.270678	0.565886
Pdpn	1.95034	7.12642	48.0367	4.32e-05	0.00135504		-0.886212	7.12642	10.496	0.00902583	0.154724
Chtf18	1.94888	2.3647	34.9139	0.000157495	0.00293139		-0.967455	2.3647	9.23003	0.0126888	0.174741
Tlr1	1.94838	2.71208	36.7443	0.00012868	0.00260366		-0.569424	2.71208	3.41226	0.0948761	0.368493
Basp1	1.94825	3.64944	44.4347	5.97e-05	0.00162545		-1.41571	3.64944	24.3775	0.000613414	0.0791653
Ptger2	1.94743	1.61053	35.1458	0.000153443	0.00287495		-1.1544	1.61053	13.1548	0.00473832	0.12871
Klk10	1.94724	2.70476	9.98644	0.0103218	0.0495947		0.322308	2.70476	0.303206	0.594127	0.807595
Gm12537	1.94703	2.95017	65.3464	1.17e-05	0.000650478		-0.990521	2.95017	18.0441	0.00174717	0.0966472
Slc17a7	1.94519	3.52813	7.01084	0.0246659	0.0913383		-2.16311	3.52813	8.54102	0.0154416	0.18808
Dna2	1.94457	4.1645	43.5114	6.5e-05	0.0017149		-0.322081	4.1645	1.29448	0.282098	0.576834
H2ac6	1.9431	5.28719	12.0956	0.00606214	0.0342925		0.39365	5.28719	0.53713	0.480674	0.734379
Sfxn5	1.94078	3.96773	95.5928	2.17e-06	0.000262381		-0.661351	3.96773	11.939	0.00629394	0.140202
Scnn1b	1.93912	2.9191	21.8471	0.000907518	0.00910976		0.579115	2.9191	2.15293	0.173437	0.467964
Arrb2	1.93625	2.33237	43.9002	6.27e-05	0.00167589		-0.634871	2.33237	5.13305	0.0472575	0.280736
Crabp1	1.93501	1.87301	23.3811	0.000713048	0.00780559		-0.463811	1.87301	1.4749	0.252841	0.548389
Naip2	1.92541	3.75966	36.6587	0.000129878	0.00260685		-0.43968	3.75966	2.06956	0.181221	0.477739
Limd2	1.92483	1.92365	46.7164	4.85e-05	0.00144559		-0.453205	1.92365	2.84428	0.123008	0.407238
Ddx39	1.92342	6.16242	39.7388	9.4e-05	0.00217961		-0.197059	6.16242	0.448668	0.518336	0.759584
Flrt3	1.9178	4.91922	43.982	6.22e-05	0.00166855		-0.546246	4.91922	3.82832	0.0792696	0.342692
Furin	1.91638	4.11034	9.80326	0.010842	0.0512342		-2.08678	4.11034	11.5089	0.00698816	0.144707
Cpn1	1.91581	2.83362	70.726	8.27e-06	0.000532102		0.412678	2.83362	3.62215	0.0865643	0.354601
Snhg11	1.91523	4.07541	5.32378	0.0440367	0.1362		-1.9246	4.07541	5.38201	0.0431074	0.270785
Lrrc59	1.91107	6.36767	42.658	7.05e-05	0.0017903		-0.72323	6.36767	6.49163	0.0292513	0.234079
Plcb2	1.9107	1.37103	21.13	0.00102012	0.0097977		-0.356898	1.37103	0.817885	0.387348	0.667986
Peg10	1.91061	1.23316	10.0609	0.010119	0.0489538		-1.10939	1.23316	3.63311	0.0861562	0.353893
Ecscr	1.9078	2.46859	23.8416	0.000664746	0.00749281		-0.475816	2.46859	1.61485	0.232956	0.52927
Tpm4	1.9057	9.52259	21.1274	0.00102055	0.0097977		-0.483705	9.52259	1.4499	0.256635	0.552242
BB283400	1.90221	1.19634	6.77302	0.0266482	0.0960657		-2.10433	1.19634	8.17642	0.0171915	0.194332
Adssl1	1.90138	1.72285	14.8192	0.00329502	0.0223074		-0.886979	1.72285	3.46861	0.0925496	0.36436
Brsk2	1.90125	1.18393	5.74094	0.037883	0.122738		-2.06302	1.18393	6.70245	0.0272734	0.228486
Car13	1.90109	6.40706	22.0394	0.000879911	0.00894312		0.0768194	6.40706	0.0386694	0.848096	0.935969
Shmt2	1.90019	4.1057	47.1593	4.67e-05	0.00142173		-0.706689	4.1057	6.98134	0.0249017	0.221717
Il33	1.89708	6.7645	14.9858	0.00318205	0.0217211		-0.87644	6.7645	3.37543	0.0964361	0.370366
Tnip1	1.89463	3.60796	23.4711	0.000703282	0.00773317		-1.44189	3.60796	14.0613	0.00387463	0.122413
Ak4	1.88866	4.46095	35.8028	0.000142625	0.00275055		-1.10834	4.46095	12.9387	0.00497752	0.131412
D730005E14Rik	1.88706	2.60669	29.1159	0.000317545	0.00457394		-0.0535593	2.60669	0.0257813	0.875675	0.949113
A630001G21Rik	1.88574	1.08415	24.1753	0.000632207	0.00723758		-0.720709	1.08415	3.85959	0.0782315	0.34074
Dpep2	1.88283	1.47155	17.5512	0.00191507	0.0151758		0.276133	1.47155	0.423568	0.530026	0.766533
Grwd1	1.88129	4.01653	39.9853	9.17e-05	0.00214594		-0.791674	4.01653	7.54599	0.0208247	0.207937
Trpc6	1.87795	1.19707	14.5868	0.00346088	0.022981		-0.26527	1.19707	0.32368	0.582123	0.800317
Gm14760	1.87697	2.39178	49.1049	3.94e-05	0.0013022		-1.01637	2.39178	15.3067	0.00297731	0.11276
Lst1	1.87684	1.76124	29.1173	0.000317488	0.00457394		-0.0689491	1.76124	0.04356	0.83892	0.932511
Gm10359	1.87654	2.71439	46.9351	4.76e-05	0.00143082		-0.873322	2.71439	10.8592	0.00822145	0.151191
Cxcl16	1.87435	4.58224	44.8868	5.72e-05	0.00159883		-0.879729	4.58224	10.4683	0.00909107	0.15523
H2ac11	1.87297	5.55071	13.1412	0.00475304	0.0288543		0.36967	5.55071	0.550405	0.475442	0.73086
Lama3	1.8729	10.096	29.3365	0.000308594	0.00448884		-1.26865	10.096	13.9306	0.00398665	0.1226
Slc1a7	1.87225	1.51042	6.1999	0.032286	0.109645		-1.94234	1.51042	6.66142	0.0276452	0.229309
Gm13292	1.87113	2.27389	45.547	5.39e-05	0.00154477		-0.870316	2.27389	10.5546	0.00888992	0.153863
Bc1	1.87051	2.40317	7.65846	0.0201125	0.0793708		-1.73184	2.40317	6.65521	0.027702	0.229506
Impdh1	1.86969	3.49064	16.9167	0.00216079	0.0165456		-1.67066	3.49064	13.7314	0.00416496	0.124019
Oaf	1.86746	4.06626	32.5133	0.00020803	0.00349038		-1.20339	4.06626	14.0997	0.00384242	0.121798
Flna	1.86668	10.1502	72.5244	7.41e-06	0.000509664		-0.921397	10.1502	18.5463	0.00159404	0.0939263
Nop2	1.86314	4.49883	56.7169	2.15e-05	0.000925768		-1.42688	4.49883	34.2834	0.000169181	0.0569771
Tll1	1.86246	4.77128	20.6039	0.00111355	0.0103484		-0.537723	4.77128	1.83614	0.205614	0.50431
Ticrr	1.86164	3.22903	37.6134	0.000117239	0.00247459		-0.502216	3.22903	2.95569	0.116731	0.398037
H2ac12	1.85747	5.17722	13.1199	0.00477604	0.0289583		0.411545	5.17722	0.692803	0.424901	0.693901
Bard1	1.85422	3.33929	86.3863	3.41e-06	0.000335241		-0.634284	3.33929	10.8466	0.00824798	0.151191
6330407A03Rik	1.85089	2.788	38.2843	0.000109238	0.00238368		-0.52778	2.788	3.36109	0.0970525	0.37093
Pak3	1.84863	4.67464	20.6309	0.0011085	0.0103112		-1.2065	4.67464	9.14765	0.0129846	0.17539
Exo1	1.84784	4.55593	26.11	0.000477188	0.00598292		-0.253232	4.55593	0.527428	0.484562	0.737229
Relb	1.84647	3.35002	54.1212	2.62e-05	0.00104522		-0.801246	3.35002	10.8548	0.00823062	0.151191
Morc4	1.84513	3.17937	39.1714	9.96e-05	0.0022566		-1.39435	3.17937	23.1399	0.000740024	0.081086
Hmga1b	1.84511	1.7853	14.3843	0.00361368	0.0237086		-1.74227	1.7853	13.0172	0.00488907	0.13012
Vim	1.84465	8.44423	61.822	1.48e-05	0.000739464		-0.519285	8.44423	5.19652	0.0461543	0.279291
Hsph1	1.84272	6.46294	104.582	1.44e-06	0.000227221		-1.03957	6.46294	34.7946	0.00015963	0.0569771
Stk10	1.84272	2.96131	25.1114	0.000550645	0.00658955		-0.575769	2.96131	2.63999	0.135679	0.423284
Rs1	1.8423	5.46609	4.72892	0.0550986	0.158452		-2.14235	5.46609	6.26279	0.0316004	0.24148
Gm12671	1.84229	2.93604	52.4312	3e-05	0.00112047		-0.883445	2.93604	12.8236	0.00511095	0.131936
Gm31096	1.84212	1.79056	12.1722	0.00595256	0.0338862		0.149813	1.79056	0.0895535	0.770954	0.901909
Gm10284	1.84127	1.44256	40.8696	8.4e-05	0.00202927		-1.13458	1.44256	16.4421	0.00236972	0.107743
Gm12070	1.83956	3.91166	67.5463	1.01e-05	0.000601327		-0.931934	3.91166	18.3198	0.00166101	0.0942577
Gm46207	1.83847	3.01009	43.6538	6.42e-05	0.00170274		-0.995205	3.01009	13.5298	0.00435543	0.125747
Prss12	1.83587	2.37701	20.2014	0.00119204	0.0108107		-0.887182	2.37701	5.03025	0.0491138	0.284769
Ptger4	1.83458	2.68888	19.8245	0.00127168	0.011282		-0.601793	2.68888	2.29669	0.161011	0.453263
Lyn	1.83324	5.88487	57.5375	2.02e-05	0.000906357		-0.697291	5.88487	8.81472	0.0142688	0.1814
Kif5a	1.83186	2.12818	5.41117	0.0426513	0.133377		-2.43521	2.12818	9.11458	0.0131057	0.176477
Syt12	1.82942	2.28642	38.8082	0.000103443	0.00231347		-0.844732	2.28642	8.83968	0.0141674	0.181086
Ncs1	1.82856	2.78161	36.6219	0.000130397	0.00261164		-1.28369	2.78161	18.7874	0.00152629	0.093028
Slfn9	1.82716	5.92711	66.6797	1.07e-05	0.000619309		-0.366253	5.92711	2.85809	0.122207	0.40608
Srd5a1	1.82192	3.1918	37.9492	0.000113149	0.00243142		-0.678984	3.1918	5.63937	0.0392785	0.261664
Ctla2a	1.82089	3.42556	17.8917	0.00179712	0.014528		0.0152782	3.42556	0.0013673	0.971241	0.989377
Zc3h12a	1.81988	2.39883	37.8739	0.000114051	0.00244017		-1.42808	2.39883	24.0887	0.000640459	0.0791653
Gnai1	1.81845	3.9609	28.0624	0.00036487	0.00502122		-0.681457	3.9609	4.19524	0.0680866	0.321749
Rgs19	1.81748	2.88066	54.2913	2.59e-05	0.0010356		-0.756071	2.88066	10.0299	0.0102029	0.162211
Mcm2	1.81529	5.67899	76.7889	5.76e-06	0.000437409		-0.422793	5.67899	4.43832	0.0617468	0.311985
Tm6sf1	1.81486	2.54267	19.7955	0.00127807	0.0113257		-0.526851	2.54267	1.79843	0.209957	0.507702
Ttc39a	1.81392	2.3821	35.327	0.000150364	0.00283338		0.245724	2.3821	0.713529	0.418286	0.689475
Itga2	1.81382	6.27794	30.8589	0.000254443	0.00396953		-1.4366	6.27794	19.8171	0.0012733	0.0886679
Trim30a	1.81355	5.9652	31.9508	0.000222569	0.00364451		0.0669023	5.9652	0.046522	0.833623	0.929291
Apln	1.81229	1.03212	15.8515	0.00266483	0.0191702		-0.997515	1.03212	5.13412	0.0472386	0.280736
Pkm	1.81196	9.20838	96.5376	2.07e-06	0.000257281		-0.636246	9.20838	12.5606	0.00543215	0.13426
Gm2606	1.81092	3.57553	69.2667	9.06e-06	0.000560794		-0.952029	3.57553	20.1955	0.00119325	0.087065
Gm7336	1.80974	4.07951	69.3213	9.03e-06	0.000560625		-0.902846	4.07951	18.2035	0.00169671	0.0960076
Arl11	1.80561	1.40989	21.7784	0.000917631	0.00916147		-0.271466	1.40989	0.542098	0.478704	0.733224
Amot	1.80552	4.84883	47.659	4.47e-05	0.00138025		-1.00064	4.84883	15.3369	0.00295884	0.11276
Atf3	1.80514	2.56453	37.1331	0.000123403	0.00254114		-1.08393	2.56453	14.0726	0.00386509	0.12232
Hspa4l	1.80355	7.6901	67.2733	1.03e-05	0.000607045		-0.333484	7.6901	2.44258	0.149558	0.440421
Rrm2	1.80326	6.29512	59.5019	1.75e-05	0.000814668		-0.453734	6.29512	4.00156	0.0737253	0.333546
Ceacam2	1.80277	4.38022	24.4152	0.000609988	0.00706991		-0.659039	4.38022	3.46973	0.0925041	0.36434
Mirt1	1.80232	4.234	42.281	7.31e-05	0.00184322		-0.581846	4.234	4.69619	0.0558015	0.298798
Traf3ip3	1.80121	1.16886	14.05	0.00388417	0.0249933		-0.552503	1.16886	1.44053	0.258078	0.554045
Gm2451	1.79788	3.24257	57.1374	2.08e-05	0.000913762		-0.904446	3.24257	15.2927	0.0029859	0.11276
Csf1	1.79778	3.33857	27.7382	0.000381116	0.00516915		-1.42612	3.33857	17.9533	0.00177673	0.096925
C1galt1	1.7971	4.9133	26.6358	0.000443268	0.00571056		-0.484601	4.9133	2.06303	0.18185	0.478631
Sbno2	1.79491	5.85882	27.8293	0.000376463	0.00513424		-1.01168	5.85882	9.23543	0.0126697	0.174707
Myadm	1.79108	3.63825	18.1229	0.00172202	0.0140931		-1.9763	3.63825	21.833	0.000909572	0.0834152
Ablim3	1.78814	1.11301	16.3535	0.00241137	0.0178151		-1.27895	1.11301	8.77738	0.0144223	0.182388
Kdm6b	1.78749	3.74987	10.6441	0.00868686	0.0443219		-1.73625	3.74987	10.1121	0.00998241	0.160944
Pgk1-rs7	1.78371	5.10815	32.0555	0.000219772	0.0036077		-0.449384	5.10815	2.16597	0.172259	0.467031
Acsbg1	1.78099	4.7024	26.7787	0.000434557	0.00565289		-0.993166	4.7024	8.71845	0.0146686	0.184155
Nme1	1.78029	6.26647	32.0252	0.000220576	0.00361788		-0.42888	6.26647	1.97221	0.190901	0.488016
Dclk1	1.77975	5.07048	43.3422	6.61e-05	0.0017284		-0.710754	5.07048	7.30427	0.022462	0.213082
Fkbp1a	1.77921	4.12691	94.4773	2.28e-06	0.000269985		-1.17247	4.12691	42.6425	7.06363e-05	0.0569771
Krt7	1.77298	6.99502	11.0372	0.0078591	0.041299		-1.12685	6.99502	4.61895	0.0575051	0.303072
Spred3	1.77273	1.70452	21.4219	0.00097235	0.00950593		-1.46132	1.70452	14.9954	0.0031757	0.11486
Gm11787	1.77182	1.82888	27.6174	0.000387387	0.00522327		-0.924191	1.82888	7.98691	0.0181962	0.197903
Gm9797	1.77154	3.10207	16.8865	0.00217341	0.0166165		-0.444847	3.10207	1.14319	0.310438	0.6015
Stom	1.77018	8.91323	61.8299	1.48e-05	0.000739464		0.454548	8.91323	4.31025	0.0649911	0.31737
Ggct	1.76986	3.62127	21.2935	0.000993023	0.0096507		-1.09614	3.62127	8.5272	0.0155039	0.188162
Gm5537	1.76698	5.08023	31.3561	0.000239292	0.00380411		-0.448455	5.08023	2.14794	0.17389	0.468483
Btbd19	1.76636	1.40813	32.2586	0.000214465	0.00355746		-0.823901	1.40813	7.51822	0.0210052	0.208972
Grip1	1.76574	4.77908	64.4394	1.24e-05	0.000673633		-0.725492	4.77908	11.4937	0.00701442	0.144785
Ammecr1	1.7652	4.15121	38.9539	0.000101898	0.00228929		-0.920939	4.15121	11.1418	0.00765511	0.149986
Gm16374	1.7647	1.22675	34.1435	0.000171914	0.00308073		-0.992794	1.22675	11.4927	0.007016	0.144785
Ampd3	1.76111	2.58108	26.8463	0.000430511	0.00563029		-1.35024	2.58108	16.3021	0.00243594	0.108432
Hmga1	1.75976	3.94548	21.0027	0.00104182	0.00992947		-1.64688	3.94548	18.5847	0.00158301	0.0939263
Lrit3	1.75929	2.49635	12.6291	0.00534619	0.0314591		-1.936	2.49635	15.1415	0.00308065	0.113501
Zyx	1.7584	3.57497	10.2866	0.00953314	0.0471005		-1.48778	3.57497	7.52505	0.0209606	0.208845
Celf4	1.75563	2.8046	11.7991	0.00651027	0.0361035		-1.6426	2.8046	10.4421	0.00915335	0.155841
Wif1	1.75174	2.86043	18.0669	0.00173985	0.0142036		0.283984	2.86043	0.5165	0.489009	0.740506
Rgs2	1.74905	5.23044	32.2731	0.000214094	0.00355587		-0.768843	5.23044	6.56086	0.028583	0.232001
Hist1h2ap	1.74817	5.50942	11.0344	0.00786453	0.0413055		0.237891	5.50942	0.218046	0.650674	0.840991
Krt18	1.74459	6.49822	25.1234	0.00054968	0.00658283		-1.29938	6.49822	14.303	0.00367734	0.120033
Sox4	1.74406	3.89357	26.9348	0.000425278	0.0055894		-1.06766	3.89357	10.5277	0.00895199	0.153993
Chaf1b	1.7417	4.30735	28.6428	0.000337823	0.00476183		-0.162436	4.30735	0.266758	0.616892	0.821746
Bsn	1.74082	1.40497	5.53534	0.0407737	0.129287		-2.821	1.40497	13.1808	0.00471051	0.12871
Nek6	1.74017	3.78531	45.3179	5.5e-05	0.00156569		-1.00738	3.78531	15.8913	0.00264362	0.110568
Taf4b	1.73993	4.15405	45.3034	5.51e-05	0.00156569		-0.915998	4.15405	13.1676	0.00472463	0.12871
Tpm1	1.73981	7.50178	29.1793	0.00031494	0.00455636		-0.698098	7.50178	4.93129	0.0509866	0.288748
Gm6560	1.73835	1.11978	19.7117	0.00129674	0.0114577		-0.776314	1.11978	4.22998	0.0671326	0.320909
Frmd5	1.73829	1.61878	4.67073	0.056356	0.16085		-1.85518	1.61878	5.29505	0.044504	0.27504
Rcc1	1.73795	4.66023	43.5123	6.5e-05	0.0017149		-0.544397	4.66023	4.52805	0.059593	0.307832
Lsm2	1.7378	1.26947	23.7623	0.000672774	0.00754883		-0.639822	1.26947	3.48576	0.091856	0.363667
Xylt1	1.73746	2.60848	29.6006	0.00029827	0.00442209		-0.669172	2.60848	4.68406	0.0560649	0.299235
Birc3	1.73661	5.7944	48.4568	4.17e-05	0.00132787		-0.48102	5.7944	3.9345	0.0758122	0.336264
Dusp1	1.73614	5.25094	17.2537	0.00202582	0.0157628		-1.50472	5.25094	13.1644	0.00472805	0.12871
St3gal4	1.73445	6.07538	22.9922	0.000757147	0.00813695		-0.50179	6.07538	2.03375	0.184705	0.481813
Timm8a1	1.7318	4.39482	19.0159	0.00146526	0.0125809		-0.443076	4.39482	1.32385	0.277025	0.571949
Pmepa1	1.72962	3.39498	13.0484	0.00485434	0.0292892		-1.28381	3.39498	7.42131	0.0216504	0.210616
Gapdh	1.72892	7.98206	90.2765	2.8e-06	0.000299024		-0.71606	7.98206	16.2302	0.00247086	0.108432
Gm41829	1.72812	1.42766	20.9054	0.0010588	0.0100011		-0.481948	1.42766	1.76618	0.213769	0.511455
Gm2574	1.72675	3.14533	50.8944	3.4e-05	0.00119092		-0.90664	3.14533	14.7655	0.00333252	0.115416
Mrto4	1.72667	3.27321	70.691	8.29e-06	0.000532102		-0.777814	3.27321	15.1689	0.00306321	0.113188
Gngt2	1.72625	2.2517	28.265	0.000355143	0.00492511		-0.33915	2.2517	1.17876	0.303422	0.595871
Traip	1.72591	3.4778	37.7741	0.00011526	0.00245262		-0.36665	3.4778	1.82542	0.206836	0.504913
Tgfa	1.7232	5.08058	34.7071	0.000161218	0.00297545		-1.61721	5.08058	30.8169	0.000255776	0.0659205
H3c8	1.72084	5.06051	11.6463	0.00675676	0.0371192		0.418936	5.06051	0.735926	0.411323	0.684718
Rbp3	1.72078	5.9308	5.03441	0.049037	0.146614		-2.36098	5.9308	9.05721	0.0133191	0.17772
Nfkbia	1.72007	5.62291	53.5444	2.74e-05	0.00106993		-0.933174	5.62291	16.4372	0.00237201	0.107743
Lgals9	1.7184	1.99686	12.1365	0.0060034	0.0340383		-0.41296	1.99686	0.75757	0.404769	0.679419
Mark1	1.71806	2.14034	33.8443	0.000177938	0.00315598		-0.81106	2.14034	8.00888	0.0180762	0.197657
Tmem74	1.7165	1.55133	20.9005	0.00105966	0.0100011		0.0348031	1.55133	0.00946573	0.924442	0.97049
LOC115489726	1.71509	2.61161	24.8831	0.000569307	0.00672326		-0.968098	2.61161	8.33243	0.0164147	0.191081
Inhbb	1.71362	2.95473	33.5136	0.000184897	0.003237		-1.0322	2.95473	12.7116	0.00524485	0.132997
Tedc1	1.71336	2.47027	10.7274	0.00850302	0.0437742		-0.89214	2.47027	3.07383	0.110513	0.389092
Rad51ap1	1.71312	4.00678	16.2153	0.00247815	0.0181321		-0.17852	4.00678	0.188435	0.673561	0.853376
Hist1h2ao	1.71259	5.06774	12.0695	0.00610011	0.0344481		0.245341	5.06774	0.264263	0.618522	0.822462
Snord22	1.71007	1.57936	15.2304	0.00302449	0.020931		-0.723386	1.57936	2.91645	0.118894	0.401148
Serpinb6a	1.70995	7.80671	20.9797	0.00104581	0.00994568		-0.170509	7.80671	0.220599	0.648792	0.840099
C5ar2	1.7085	1.6294	13.8902	0.004022	0.0255309		-0.740946	1.6294	2.79213	0.126093	0.410686
Runx1	1.70778	5.88162	32.4547	0.000209489	0.00350788		-1.08195	5.88162	13.4873	0.00439682	0.126352
Ly6c1	1.70713	3.85257	16.7072	0.00225013	0.0170123		0.433539	3.85257	1.15721	0.307646	0.599152
Gm41409	1.70705	1.34824	24.4713	0.00060493	0.00702529		-0.822022	1.34824	6.05595	0.0339252	0.247914
Naip5	1.70644	1.78358	23.7305	0.00067603	0.00756518		-0.260603	1.78358	0.601526	0.456184	0.716716
Trmt61a	1.70623	2.81645	42.7198	7.01e-05	0.00178204		-1.10022	2.81645	18.503	0.00160658	0.0939263
Plekho2	1.70618	2.98612	12.2616	0.00582764	0.0333965		-1.09602	2.98612	5.27538	0.0448277	0.27561
Csf2ra	1.70612	3.03563	56.1777	2.24e-05	0.000951744		-1.05824	3.03563	22.5524	0.000811058	0.0828864
Gm3272	1.70393	2.71458	41.9227	7.57e-05	0.00188307		-0.784957	2.71458	9.41478	0.0120546	0.17188
Rnf149	1.70323	7.23658	37.4072	0.000119838	0.00250166		-0.612184	7.23658	5.07414	0.0483105	0.282929
Mybbp1a	1.70296	5.48859	18.331	0.00165763	0.0137253		-1.30123	5.48859	10.9698	0.00799387	0.150318
Casp1	1.70282	2.52448	12.6143	0.00536467	0.0315096		-0.47421	2.52448	1.04707	0.330616	0.620452
Entpd1	1.70275	5.4492	22.8538	0.000773637	0.00824934		-1.07862	5.4492	9.49774	0.0117824	0.170586
Ciita	1.70193	1.49686	17.4284	0.00195986	0.015389		0.0558787	1.49686	0.0206568	0.888611	0.955529
Nrros	1.70178	3.46101	19.683	0.00130321	0.0114943		-0.0704591	3.46101	0.0362744	0.852812	0.938171
Fbxo48	1.70143	1.47208	22.5987	0.000805169	0.00846671		-0.561275	1.47208	2.65445	0.134729	0.42202
Sema3g	1.69935	2.70141	16.7867	0.00221572	0.0168487		-0.371038	2.70141	0.859625	0.375967	0.658968
Dgat1	1.69397	5.06944	18.0955	0.0017307	0.0141465		-1.20444	5.06944	9.41863	0.0120418	0.17188
Casp3	1.69372	6.15133	17.9937	0.00176351	0.0143316		-0.637418	6.15133	2.67655	0.133293	0.419427
Slc20a1	1.68916	6.47217	36.0451	0.00013887	0.00270988		-1.06982	6.47217	14.9456	0.00320887	0.115216
Pgk1	1.68731	8.8357	35.3612	0.000149791	0.00283338		-0.320179	8.8357	1.34159	0.274021	0.569339
Asns	1.68332	5.02274	16.0076	0.0025827	0.0186962		-0.806641	5.02274	3.84835	0.0786025	0.341403
Igsf9	1.68077	2.82237	24.8233	0.000574315	0.00675899		-1.79794	2.82237	28.26	0.000355378	0.0694851
Chaf1a	1.67916	3.70061	39.707	9.43e-05	0.00218408		-0.679051	3.70061	6.85925	0.0259077	0.224397
Cd86	1.67718	2.20375	17.5039	0.00193217	0.0152585		-0.187016	2.20375	0.235131	0.63833	0.834389
Tpm4-ps	1.67618	1.91263	12.1383	0.00600084	0.0340335		-0.449881	1.91263	0.93992	0.355463	0.6415
Gm5138	1.67369	2.1897	34.5193	0.00016469	0.00300917		-0.735274	2.1897	7.07292	0.0241783	0.218724
H3c15	1.67363	4.46921	18.5221	0.00160104	0.0133971		0.213484	4.46921	0.321801	0.583203	0.801233
Gm6210	1.67302	2.10669	39.3511	9.78e-05	0.00223619		-0.854754	2.10669	10.8461	0.00824897	0.151191
Reep6	1.67052	2.09261	5.07545	0.0482868	0.145206		-2.06927	2.09261	7.5721	0.0206567	0.207937
Lat2	1.67003	2.12927	32.6236	0.000205314	0.00345068		-0.442361	2.12927	2.45884	0.148348	0.439384
Map7d1	1.67002	4.17522	27.6338	0.000386529	0.00522105		-1.66739	4.17522	27.6134	0.000387598	0.0702229
Gm5844	1.66956	2.70484	21.4906	0.000961508	0.00945611		-0.78039	2.70484	4.95315	0.0505655	0.288133
Rab11fip5	1.66829	3.33237	19.1909	0.00142051	0.0122928		-1.25113	3.33237	11.1157	0.00770533	0.149986
Gm10293	1.66586	1.01793	26.7219	0.000437993	0.00566901		-1.02379	1.01793	10.6466	0.00868139	0.153328
Cd276	1.66563	3.03536	13.5798	0.00430721	0.0268408		-1.62563	3.03536	13.02	0.00488584	0.13012
Lrp8	1.66541	3.83558	50.7696	3.43e-05	0.00119899		-1.41101	3.83558	37.1167	0.00012362	0.0569771
Sox9	1.66454	4.08464	31.836	0.000225684	0.00367303		-1.17634	4.08464	16.4009	0.00238898	0.107743
Pla2g4c	1.6643	1.74145	31.8978	0.000223999	0.00365581		-0.729461	1.74145	6.52727	0.0289048	0.233217
Gm40780	1.66203	4.43334	60.5583	1.62e-05	0.000775491		-0.545813	4.43334	6.89787	0.0255842	0.223983
Psd	1.66127	1.54585	5.69996	0.0384385	0.123993		-1.95793	1.54585	7.75483	0.0195258	0.203374
Plod3	1.66075	4.70431	34.8605	0.000158446	0.00294328		-0.776474	4.70431	7.98277	0.018219	0.197903
Lyar	1.66021	4.39597	37.3671	0.000120352	0.0025018		-0.707745	4.39597	7.13401	0.02371	0.216406
Pik3cd	1.66009	3.28869	16.6424	0.00227867	0.0171295		-0.2097	3.28869	0.284362	0.605659	0.814863
Ska3	1.65969	2.53717	20.3441	0.00116347	0.0106835		-0.296716	2.53717	0.699183	0.422846	0.6927
Gucy2e	1.65522	3.93758	6.13579	0.0330039	0.111393		-2.02509	3.93758	8.96	0.0136903	0.179603
Rad51	1.65406	3.86426	33.9275	0.000176238	0.0031411		-0.196204	3.86426	0.509412	0.491931	0.742143
Il17ra	1.65273	4.30484	34.2622	0.000169591	0.00305573		-0.555418	4.30484	4.08564	0.0712088	0.328229
Noct	1.65262	3.91833	54.6772	2.51e-05	0.00102196		-1.37494	3.91833	38.5845	0.000105872	0.0569771
Smc2	1.64774	7.10407	32.7829	0.000201466	0.00341485		0.0676191	7.10407	0.058269	0.814196	0.920912
Aif1	1.64737	1.91201	17.0225	0.00211725	0.0162828		0.155724	1.91201	0.165599	0.692741	0.86264
Ephb2	1.64598	4.56654	32.4043	0.000210755	0.00351717		-0.82451	4.56654	8.49823	0.0156354	0.188574
H2ac4	1.64482	6.38321	17.6844	0.00186783	0.0149228		0.366976	6.38321	0.928843	0.35819	0.643634
Cngb1	1.64427	3.74001	6.00746	0.0345002	0.115211		-1.95981	3.74001	8.35914	0.016286	0.190644
Ifi203-ps	1.641	3.18698	32.6634	0.000204344	0.0034461		-0.843362	3.18698	9.04208	0.0133761	0.177742
Ccne2	1.64049	4.94374	10.4296	0.00918314	0.0459343		-0.218155	4.94374	0.195363	0.668021	0.85066
Sulf1	1.63984	7.31053	29.2138	0.000313534	0.00453935		-0.252587	7.31053	0.729669	0.41325	0.68576
Gm19610	1.63808	1.31535	15.8527	0.00266421	0.0191702		-1.7311	1.31535	17.6667	0.00187404	0.100555
Pxdc1	1.6357	5.70728	29.5276	0.00030108	0.00443991		-0.861519	5.70728	8.51939	0.0155392	0.188162
Tlr7	1.63505	1.95827	12.8973	0.005025	0.0300435		-0.435887	1.95827	0.982373	0.345298	0.633612
Gpr65	1.63291	1.79022	16.9085	0.00216417	0.0165587		0.0064176	1.79022	0.00028386	0.986894	0.995808
Ngf	1.6321	1.70162	19.116	0.00143946	0.0124082		-1.26044	1.70162	11.7616	0.00656974	0.141136
B4galnt1	1.63185	3.28517	16.9978	0.00212732	0.0163465		-1.31207	3.28517	11.2488	0.00745296	0.148954
Tcof1	1.63124	3.72523	9.32805	0.0123474	0.0562484		-1.32777	3.72523	6.31762	0.0310171	0.240034
P2ry13	1.62944	1.6354	18.5407	0.00159567	0.0133863		-0.154587	1.6354	0.18128	0.679413	0.856054
Snhg15	1.62923	1.97759	19.1159	0.00143948	0.0124082		-0.982377	1.97759	7.27171	0.0226944	0.213653
H3c14	1.62784	4.9529	16.1068	0.00253214	0.0184378		0.240028	4.9529	0.371782	0.555815	0.783961
Gm10481	1.62743	1.70912	34.6864	0.000161596	0.00297689		-0.783154	1.70912	8.50789	0.0155914	0.188432
Neurod1	1.62639	2.12845	3.68908	0.0841076	0.210969		-2.34611	2.12845	7.24963	0.0228536	0.214281
Dusp8	1.62577	1.19516	6.78062	0.0265819	0.0959841		-1.82932	1.19516	8.48514	0.0156953	0.188574
Nanos1	1.62434	1.22141	24.2423	0.000625905	0.00719651		-0.65888	1.22141	4.26351	0.0662277	0.319159
Pole2	1.62312	4.28726	16.5716	0.00231038	0.0173086		-0.142679	4.28726	0.136019	0.720062	0.876836
Gadd45b	1.62251	4.22226	28.6433	0.0003378	0.00476183		-0.725619	4.22226	6.00357	0.0345469	0.249172
C1qbp	1.6225	3.67829	41.3412	8.01e-05	0.00196342		-1.10596	3.67829	19.8494	0.00126621	0.0886679
Ercc6l	1.62198	5.21407	24.0184	0.000647262	0.00736723		0.061644	5.21407	0.0367649	0.851833	0.937677
Ceacam1	1.621	7.59352	27.445	0.000396559	0.00531652		-0.535629	7.59352	3.13563	0.107427	0.385593
Gins1	1.62079	3.36978	22.241	0.000852041	0.0087626		0.267574	3.36978	0.649799	0.439181	0.705921
Pde10a	1.62049	2.66236	18.2046	0.00169637	0.0139235		-0.903513	2.66236	5.92412	0.0355167	0.251429
Clspn	1.61852	4.24877	55.7176	2.32e-05	0.000973059		-0.220062	4.24877	1.09365	0.320607	0.611665
Runx2	1.61701	2.65779	13.2564	0.00463075	0.0283516		-1.3845	2.65779	9.9089	0.0105382	0.163446
Tex30	1.6167	3.60482	13.8671	0.00404247	0.0256114		-0.16504	3.60482	0.153937	0.703143	0.868834
Siah2	1.61366	2.28899	38.1358	0.000110951	0.00240464		-1.22282	2.28899	22.562	0.000809836	0.0828864
Ctss	1.6134	6.08592	15.0552	0.00313634	0.021505		-0.247351	6.08592	0.372767	0.555302	0.783609
Nfasc	1.61309	4.00901	6.95493	0.0251153	0.0923415		-1.78334	4.00901	8.41917	0.0160013	0.188878
Arpc1b	1.61233	7.60056	39.6654	9.47e-05	0.00219077		-0.364376	7.60056	2.12541	0.175956	0.470742
Rrs1	1.61183	3.69306	18.4679	0.00161686	0.0134839		-0.871493	3.69306	5.63352	0.0393607	0.261664
Polq	1.61174	4.62935	57.3315	2.05e-05	0.000908365		-0.0545414	4.62935	0.0696887	0.797222	0.912738
Gm13394	1.61117	4.09864	70.2869	8.5e-06	0.000540704		-0.635288	4.09864	11.4859	0.00702782	0.14487
Gm36195	1.6067	2.37952	25.7491	0.000502289	0.00617634		-1.07212	2.37952	11.9057	0.00634476	0.140202
Cep55	1.60326	5.23397	29.4126	0.000305573	0.00446997		0.073109	5.23397	0.0647681	0.804338	0.9163
Car2	1.59544	4.0507	7.72141	0.0197269	0.078242		-1.6738	4.0507	8.46931	0.015768	0.188574
H2ac8	1.59404	4.56431	14.3037	0.00367671	0.0239867		0.714464	4.56431	3.03554	0.112482	0.391888
Tnfrsf11a	1.59403	2.53025	13.8511	0.00405664	0.0256764		-0.388466	2.53025	0.877524	0.371243	0.655108
St3gal1	1.5932	4.86018	46.1296	5.11e-05	0.00149174		-0.961084	4.86018	17.3774	0.00197886	0.103779
Cdc45	1.58982	4.3101	17.1772	0.00205552	0.0159486		-0.116688	4.3101	0.0981029	0.760639	0.896835
Tmem71	1.58981	1.79897	16.9939	0.0021289	0.0163522		-0.0182292	1.79897	0.00242302	0.961723	0.985841
Rnf183	1.58889	2.32066	22.6396	0.000800013	0.00843495		0.932872	2.32066	8.44352	0.0158875	0.188574
Gjb4	1.58714	3.30199	13.6143	0.00427433	0.0266612		-0.973999	3.30199	5.32594	0.0440017	0.27353
Zfp948	1.58545	4.64673	21.5252	0.000956094	0.00942163		-0.962176	4.64673	8.20294	0.0170564	0.193942
Gch1	1.58527	4.02213	25.7891	0.000499427	0.00615869		0.213549	4.02213	0.498035	0.496689	0.745755
Timeless	1.58443	4.28774	48.3634	4.2e-05	0.00133428		-0.197413	4.28774	0.795102	0.393788	0.672716
Tmem158	1.58371	1.41029	24.2224	0.00062777	0.00720767		-0.56721	1.41029	3.31882	0.0988981	0.374057
Arl4c	1.58355	5.61484	26.3747	0.000459737	0.00584227		-0.587582	5.61484	3.79771	0.0803028	0.344001
Pgs1	1.58162	5.04534	48.6799	4.09e-05	0.00131588		-0.662411	5.04534	8.92454	0.0138288	0.180321
Pdgfra	1.58071	7.43177	21.492	0.000961281	0.00945611		-0.654894	7.43177	3.8401	0.0788767	0.341517
2024-09-11	1.57984	5.82827	37.3677	0.000120344	0.0025018		-0.825051	5.82827	10.5758	0.00884135	0.153863
Gnl3	1.57952	5.86196	23.3956	0.000711455	0.00779247		-0.57284	5.86196	3.21675	0.10354	0.380744
Steap2	1.57761	6.41142	68.6	9.45e-06	0.000577741		-0.670688	6.41142	12.913	0.00500695	0.131661
5730408K05Rik	1.57712	1.28643	11.0716	0.00779135	0.0410412		-0.51871	1.28643	1.28275	0.284161	0.578052
Naf1	1.57708	2.62299	20.7092	0.00109404	0.0102484		-1.22016	2.62299	12.7274	0.00522568	0.132997
Hspd1	1.577	8.04984	42.2459	7.34e-05	0.00184365		-0.458498	8.04984	3.73146	0.0825968	0.348709
Vasp	1.57376	5.56282	45.0546	5.64e-05	0.00158117		-1.09133	5.56282	22.2471	0.000851221	0.083288
Tmem26	1.5736	1.04338	11.6197	0.00680079	0.0372854		-0.562336	1.04338	1.591	0.23619	0.53297
Pros1	1.57337	6.36362	27.3584	0.000401265	0.00535779		-0.197139	6.36362	0.451385	0.5171	0.759222
Srm	1.57318	3.30558	25.8787	0.000493096	0.00610338		-1.01326	3.30558	11.118	0.00770085	0.149986
Cp	1.57294	8.29001	12.1987	0.00591514	0.0337342		-0.533015	8.29001	1.46094	0.25495	0.550462
Uchl1	1.57166	1.72935	7.97128	0.0182823	0.0740896		-1.4541	1.72935	6.91216	0.0254657	0.223952
Eme1	1.56794	2.92998	28.7891	0.000331387	0.00469836		0.0847177	2.92998	0.0900671	0.77032	0.901682
Prrg4	1.56748	6.43907	28.7471	0.000333219	0.00471376		-0.526158	6.43907	3.38404	0.0960688	0.370034
Adam28	1.56667	7.24476	11.4663	0.0070619	0.0382392		0.111731	7.24476	0.0612322	0.809632	0.918833
Tubb5	1.56662	9.17706	69.5201	8.92e-06	0.000557154		-0.383538	9.17706	4.35489	0.0638368	0.315999
Fignl1	1.56643	5.70643	13.1572	0.0047358	0.0287851		0.0066414	5.70643	0.000249231	0.987719	0.996002
Asf1b	1.56364	3.40667	45.7341	5.3e-05	0.00152773		0.038397	3.40667	0.0294118	0.867298	0.945358
Dbf4	1.56168	5.21623	31.0884	0.00024731	0.00389465		0.0379747	5.21623	0.0194144	0.891988	0.956938
Maf	1.55941	3.87391	29.3106	0.000309629	0.0044993		-1.03235	3.87391	13.2566	0.0046305	0.12871
Dubr	1.55925	2.60844	40.4712	8.74e-05	0.00207447		-0.695886	2.60844	8.47986	0.0157195	0.188574
Syk	1.55825	5.37851	26.2288	0.000469261	0.00591383		-0.901348	5.37851	9.07821	0.0132405	0.177303
Gm12033	1.55748	3.84399	71.4393	7.91e-06	0.000521963		-0.595681	3.84399	10.9709	0.00799172	0.150318
Nnmt	1.55519	2.36525	17.3032	0.00200687	0.0156523		-0.45199	2.36525	1.55176	0.241644	0.53781
Mms22l	1.5547	5.0598	36.4494	0.000132864	0.00263257		-0.0505315	5.0598	0.0406398	0.84433	0.934318
Stxbp1	1.55361	3.42964	7.0108	0.0246662	0.0913383		-1.96464	3.42964	10.9142	0.00810737	0.151042
Nap1l1	1.5528	7.14045	104.453	1.45e-06	0.000227221		-0.687169	7.14045	21.2459	0.00100082	0.0859396
Lrrc8c	1.55186	3.14307	10.4875	0.00904596	0.0455059		-1.56492	3.14307	10.6935	0.0085773	0.152731
Kcnj15	1.54905	3.47849	13.6749	0.00421729	0.0264391		-0.410336	3.47849	1.01434	0.337926	0.627668
Helz2	1.54896	4.75574	13.3659	0.00451804	0.0277605		-0.806669	4.75574	3.76614	0.081386	0.345779
Spc24	1.54778	3.95531	32.9401	0.000197756	0.00337536		0.383035	3.95531	2.14319	0.174323	0.469014
Vcan	1.54764	6.84008	22.6577	0.00079775	0.00843495		-0.542873	6.84008	2.90629	0.119463	0.401903
Arid3b	1.54537	1.03606	11.2813	0.00739295	0.0394904		-1.74023	1.03606	14.162	0.00379091	0.121596
Synpo	1.54457	4.45009	22.6508	0.000798604	0.00843495		-1.31029	4.45009	16.5565	0.00231718	0.107743
Sh3pxd2b	1.5435	4.55607	18.4557	0.00162043	0.0134977		-1.05814	4.55607	8.91935	0.0138493	0.180386
H2bc11	1.54308	5.82	13.8404	0.00406626	0.0256961		0.627978	5.82	2.39969	0.152812	0.444481
Nucb2	1.54229	5.50848	21.9924	0.000886557	0.00899184		-0.370561	5.50848	1.33134	0.27575	0.570749
Esrrb	1.54224	2.177	4.91135	0.0513746	0.151372		-2.00783	2.177	8.06118	0.0177942	0.196757
Ppan	1.54101	4.0774	32.7762	0.000201626	0.00341485		-0.922438	4.0774	12.156	0.00597555	0.138666
Sema7a	1.54071	2.07035	23.101	0.000744488	0.00803396		-1.18902	2.07035	14.1371	0.00381142	0.121596
Neto2	1.53998	3.91153	36.5813	0.000130972	0.00261693		-0.312738	3.91153	1.59253	0.23598	0.532769
Ptrh1	1.53798	2.45061	23.624	0.000687058	0.00763106		-0.442671	2.45061	2.07602	0.180601	0.477498
Fen1	1.53596	5.92961	31.5442	0.000233844	0.00374584		-0.166555	5.92961	0.389522	0.54671	0.778227
Esd	1.53588	7.77479	18.7917	0.00152511	0.0129707		-0.369291	7.77479	1.13448	0.312193	0.603012
Pfkfb1	1.53454	1.72649	27.7739	0.000379284	0.00515138		0.364829	1.72649	1.70707	0.221	0.517359
Gm8355	1.53108	3.35787	39.7945	9.35e-05	0.00217498		-0.829875	3.35787	12.1684	0.00595799	0.138585
Cyba	1.53036	3.93008	20.2001	0.00119231	0.0108107		-0.211492	3.93008	0.407882	0.537588	0.772263
Tpbg	1.53016	4.40767	44.3309	6.03e-05	0.00163426		-0.683443	4.40767	9.22308	0.0127135	0.174773
Gnb3	1.52937	1.54839	4.90176	0.0515624	0.151631		-1.72685	1.54839	6.18752	0.0324231	0.243549
Gemin6	1.52713	3.73241	18.6732	0.00155793	0.0131704		-0.337631	3.73241	0.963074	0.349864	0.63692
Aldh18a1	1.52527	4.80441	29.5816	0.000298998	0.00442624		-0.551545	4.80441	4.04462	0.0724229	0.331066
Sbsn	1.52501	3.64619	28.2581	0.000355471	0.0049262		-0.566904	3.64619	4.09885	0.0708231	0.327545
Utp4	1.52491	5.17253	30.9589	0.000251305	0.00394496		-0.887669	5.17253	10.837	0.00826805	0.151191
Rinl	1.52175	1.02059	21.9206	0.000896839	0.00903611		-0.540374	1.02059	2.95668	0.116677	0.398037
Tlr2	1.52136	4.98352	19.616	0.00131849	0.011598		-0.688308	4.98352	4.17655	0.0686067	0.322018
Pabpc4	1.52086	5.37894	26.6313	0.00044355	0.00571056		-0.589102	5.37894	4.16673	0.0688819	0.322571
Gm33877	1.52063	1.83352	15.1363	0.00308397	0.0212721		-1.38304	1.83352	12.708	0.00524916	0.132997
Cenpn	1.52038	3.0807	36.7071	0.000129198	0.00260405		0.0606682	3.0807	0.062302	0.808013	0.918049
Plbd1	1.51985	4.40002	20.3587	0.00116058	0.0106651		-0.214079	4.40002	0.425618	0.529052	0.766215
Eva1c	1.51703	1.99293	25.2489	0.000539754	0.00650339		-0.731135	1.99293	6.1614	0.0327147	0.244809
Spdl1	1.51608	4.455	24.5336	0.000599368	0.00698308		-0.0591698	4.455	0.0394525	0.846588	0.935355
Ccdc71l	1.51529	5.36736	27.8616	0.000374833	0.00512973		-0.530114	5.36736	3.55917	0.0889592	0.358963
Rrp1b	1.51254	4.20611	66.2535	1.1e-05	0.000629889		-1.0337	4.20611	31.8095	0.000226409	0.064103
LOC73899	1.5125	2.91479	20.1497	0.0012026	0.0108741		-0.787673	2.91479	5.69852	0.0384583	0.259396
Ehbp1l1	1.51184	5.21751	34.2766	0.000169312	0.00305573		-0.825999	5.21751	10.5865	0.00881685	0.153863
Mcm4	1.5108	6.95066	26.7208	0.000438065	0.00566901		-0.0910452	6.95066	0.101581	0.756585	0.894941
Dyrk3	1.50852	1.89062	17.1494	0.00206645	0.0160095		-0.659863	1.89062	3.45887	0.0929466	0.365185
Jpt2	1.50398	7.02495	42.4386	7.2e-05	0.00182602		-0.103028	7.02495	0.208372	0.65793	0.844538
Sav1	1.50396	4.18103	35.9325	0.0001406	0.00273284		-1.01871	4.18103	16.9538	0.0021454	0.10658
Kif18b	1.50198	2.50501	10.8596	0.00822062	0.0427212		-0.62824	2.50501	1.9992	0.188151	0.484644
Gpatch4	1.50195	2.03897	32.3375	0.000212447	0.00353744		-1.20965	2.03897	21.4544	0.000967211	0.0848021
Snhg5	1.49915	4.99502	14.8349	0.00328417	0.0222692		-0.593742	4.99502	2.42417	0.150944	0.441933
3110082I17Rik	1.49785	1.82191	25.7822	0.000499918	0.00615869		-0.693567	1.82191	5.81301	0.0369297	0.255263
Lig1	1.49723	4.5179	25.2686	0.00053822	0.0064962		-0.339464	4.5179	1.36394	0.270302	0.565678
Bcat1	1.49671	3.05172	6.66926	0.0275737	0.0984676		-1.38355	3.05172	5.75219	0.0377322	0.257743
Wdr62	1.49605	1.07214	11.5857	0.00685771	0.0375037		-1.43765	1.07214	10.8259	0.00829149	0.151191
Fam57b	1.49509	2.35603	4.9554	0.0505223	0.14965		-2.17425	2.35603	9.97532	0.0103525	0.162642
Rab8b	1.49385	6.24928	49.0879	3.95e-05	0.0013022		-0.373987	6.24928	3.21153	0.103785	0.380784
Eepd1	1.49205	3.74534	33.034	0.000195579	0.00335268		-0.678266	3.74534	7.11764	0.0238344	0.216904
Ttyh2	1.49166	2.46683	44.3174	6.03e-05	0.00163426		-0.747103	2.46683	11.6188	0.00680234	0.142704
Ifi204	1.49075	6.61406	18.5597	0.00159019	0.013363		0.279679	6.61406	0.68301	0.428085	0.696419
Tuba1c	1.49045	7.90676	26.4434	0.000455335	0.00581251		-0.414894	7.90676	2.13257	0.175297	0.469837
Cotl1	1.48696	6.13767	24.2948	0.000621017	0.00716346		-0.584383	6.13767	3.89904	0.0769457	0.338268
Plcg2	1.4851	5.13602	28.6253	0.000338602	0.00476376		-0.26544	5.13602	0.958629	0.350929	0.637607
Isyna1	1.48396	5.08005	43.2689	6.65e-05	0.00173264		-0.425848	5.08005	3.72494	0.0828272	0.349445
Adgb	1.48278	2.74497	24.1043	0.000638969	0.00729749		-0.736471	2.74497	6.20584	0.0322205	0.243114
Ets1	1.48278	4.30081	16.3694	0.00240383	0.0177727		-1.15759	4.30081	10.1788	0.00980754	0.160361
Dtl	1.48201	4.40372	21.8608	0.000905514	0.00909568		-0.160673	4.40372	0.270319	0.614582	0.820571
Tonsl	1.47762	1.74426	20.8057	0.00107653	0.0101139		-0.696792	1.74426	4.86672	0.0522561	0.29188
Gmppb	1.47729	5.04836	23.7837	0.000670604	0.00753733		-0.469515	5.04836	2.50735	0.144811	0.434015
Ncapg2	1.47651	6.79778	31.8195	0.000226137	0.00367551		0.118903	6.79778	0.215716	0.652403	0.841959
Hsp90aa1	1.47632	9.50928	27.1875	0.00041075	0.0054527		-0.503585	9.50928	3.28225	0.10053	0.376987
Nop56	1.47497	6.34179	47.101	4.69e-05	0.00142261		-0.686413	6.34179	10.5579	0.00888219	0.153863
Ahcy	1.47343	5.64343	55.8522	2.29e-05	0.000969309		-0.399868	5.64343	4.29338	0.0654342	0.317983
Gm4737	1.47222	2.76472	31.1636	0.000245025	0.0038772		-0.519246	2.76472	4.07637	0.0714808	0.328662
Fam83e	1.47209	1.97354	10.681	0.00860479	0.0440683		-0.41444	1.97354	0.897742	0.366016	0.650768
Vars	1.47139	5.42351	14.9455	0.00320893	0.0218819		-0.661136	5.42351	3.13101	0.107654	0.385765
Gprc5b	1.47091	3.61435	37.714	0.000115995	0.00246308		-1.0865	3.61435	21.0769	0.0010291	0.086113
Ska1	1.47064	2.88194	20.5531	0.0011231	0.0104175		0.432199	2.88194	1.89274	0.199317	0.496984
Pold1	1.46906	4.51379	49.007	3.98e-05	0.00130683		-0.181823	4.51379	0.788924	0.395563	0.674167
Ttyh1	1.46861	2.4258	4.53444	0.0594431	0.167125		-1.57873	2.4258	5.21765	0.0457943	0.278077
Wdr55	1.46811	4.42443	18.528	0.00159932	0.0133941		-0.654292	4.42443	3.82613	0.079343	0.342774
Rrp9	1.46719	4.05913	31.3509	0.000239442	0.00380411		-0.993944	4.05913	14.7789	0.00332308	0.115416
Tmem38b	1.46659	3.1218	47.6483	4.47e-05	0.00138025		-0.68834	3.1218	10.9464	0.00804154	0.150668
Pola2	1.46648	3.982	41.2896	8.05e-05	0.00196609		-0.0664716	3.982	0.0894748	0.771052	0.901909
Pole	1.46631	5.35748	46.546	4.93e-05	0.00145665		-0.254141	5.35748	1.46347	0.254565	0.549957
Cenpi	1.46444	4.51392	21.4028	0.000975402	0.00953104		0.253773	4.51392	0.676966	0.43007	0.697939
Prox1	1.46166	3.47394	4.46486	0.0611001	0.170295		-1.63345	3.47394	5.52543	0.0409199	0.265381
Phlda1	1.46073	3.46619	36.5473	0.000131456	0.00261693		-2.05571	3.46619	69.572	8.88637e-06	0.0384123
Trim59	1.45905	4.76433	25.2495	0.000539713	0.00650339		-0.670415	4.76433	5.53412	0.0407918	0.265297
Haspin	1.45841	2.05381	15.8995	0.00263925	0.019015		-0.024131	2.05381	0.00466201	0.946928	0.979697
Htra1	1.45636	7.46614	27.9797	0.000368935	0.00506657		-0.540669	7.46614	3.99731	0.0738554	0.333683
Rrp12	1.45477	4.79703	44.1536	6.13e-05	0.00165242		-0.608391	4.79703	8.02642	0.017981	0.197162
Pcyt1b	1.45466	1.88724	12.616	0.00536256	0.0315084		-0.930916	1.88724	5.36056	0.0434469	0.271767
Shroom3	1.45414	4.39857	20.9539	0.0010503	0.00996703		-0.802683	4.39857	6.60212	0.0281936	0.231072
Map3k15	1.45309	1.65514	21.1987	0.00100862	0.00973994		-0.229938	1.65514	0.567047	0.469021	0.726165
Ncapg	1.45292	5.97028	36.4418	0.000132973	0.00263257		0.367558	5.97028	2.43717	0.149964	0.440884
Mapk6	1.4526	7.14418	47.4596	4.55e-05	0.00139175		-1.00578	7.14418	23.2467	0.000727926	0.081086
Tbrg4	1.45162	2.10938	8.38714	0.0161524	0.0680124		-1.53043	2.10938	9.32138	0.0123703	0.173604
Zwilch	1.4513	4.62355	34.5018	0.000165019	0.00300917		-0.187	4.62355	0.60107	0.456349	0.716716
Ccne1	1.44942	3.7434	29.3343	0.000308682	0.00448884		-0.266872	3.7434	1.04562	0.330935	0.620691
Btg1	1.4491	7.23559	30.4614	0.000267396	0.00410298		-0.769705	7.23559	8.85193	0.0141179	0.180982
Ppard	1.44374	2.17429	6.36461	0.0305277	0.10558		-2.04046	2.17429	12.2155	0.00589158	0.138022
Ninj1	1.4412	4.02543	40.0172	9.14e-05	0.0021417		-0.526422	4.02543	5.57132	0.0402488	0.264152
Heatr1	1.44063	6.43983	44.6728	5.84e-05	0.00161011		-0.691962	6.43983	10.6435	0.00868817	0.153328
Nradd	1.44	3.84561	15.0505	0.00313944	0.021505		-0.709997	3.84561	3.79765	0.0803049	0.344001
Nop58	1.43964	6.83789	17.6153	0.00189214	0.0150532		-0.559486	6.83789	2.75557	0.128316	0.412948
Exosc6	1.43798	3.24267	19.1613	0.00142797	0.0123358		-0.619881	3.24267	3.71451	0.083197	0.349991
Rpusd2	1.43688	1.69755	13.5045	0.00438001	0.0271064		-0.736369	1.69755	3.71713	0.0831039	0.349991
Ccdc86	1.43646	2.81212	12.7656	0.00517974	0.0307429		-0.789648	2.81212	4.00594	0.0735915	0.333093
Ada	1.434	1.79448	19.9054	0.00125406	0.0111592		0.409162	1.79448	1.74747	0.216023	0.513377
Adnp	1.43393	5.95866	7.36575	0.0220311	0.0845293		-1.57524	5.95866	8.82269	0.0142363	0.1814
Cysltr1	1.43393	3.38352	11.1569	0.0076262	0.0403581		0.364124	3.38352	0.761033	0.403735	0.678642
1110038B12Rik	1.43225	3.12354	18.5281	0.00159931	0.0133941		-0.363472	3.12354	1.25378	0.289349	0.58251
Pitpnm1	1.43202	4.12412	12.5461	0.00545066	0.0318461		-1.25456	4.12412	9.74396	0.0110172	0.166072
Arsi	1.43005	1.56542	12.7509	0.00519738	0.0307904		-0.221493	1.56542	0.326895	0.580284	0.799428
Mrpl33	1.42983	5.63457	15.4636	0.00288297	0.0202381		-0.082608	5.63457	0.0539579	0.821061	0.924262
Gbp5	1.42677	1.73633	13.7241	0.00417168	0.0262197		-0.379713	1.73633	1.03041	0.334308	0.62394
Lmna	1.42413	7.67414	25.3612	0.000531064	0.00643007		-0.482815	7.67414	3.01967	0.11331	0.392628
Cdc7	1.42309	4.57319	26.7692	0.00043513	0.00565289		0.00126303	4.57319	2.21274e-05	0.996341	0.998768
Lpcat2	1.42127	4.59458	39.1194	0.000100177	0.00226349		-0.609842	4.59458	7.47383	0.0212978	0.209665
Pus7	1.41903	4.69289	31.6272	0.000231485	0.00372559		-0.682274	4.69289	7.56613	0.0206949	0.207937
Snai2	1.41823	3.37875	14.8706	0.0032597	0.0221745		-1.01271	3.37875	7.77623	0.0193984	0.20291
Tmem238	1.41823	2.58602	15.4051	0.00291773	0.0204107		-0.771605	2.58602	4.73297	0.0550124	0.297233
Cep170	1.41773	5.48614	55.3598	2.38e-05	0.000989538		-0.785732	5.48614	17.5125	0.00192906	0.102117
Hspa8	1.41667	10.081	40.0793	9.09e-05	0.00213848		-0.466979	10.081	4.50705	0.0600886	0.308857
Duox1	1.41646	4.06807	11.6461	0.00675717	0.0371192		-1.29694	4.06807	9.85237	0.0106995	0.164047
Sesn2	1.41629	1.87096	8.24077	0.0168658	0.0701245		-1.39331	1.87096	8.03326	0.017944	0.197118
Snx18	1.41485	5.69956	44.0172	6.2e-05	0.00166671		-1.02179	5.69956	23.4211	0.000708686	0.080225
Uck2	1.41266	5.45897	45.193	5.57e-05	0.0015759		-0.708658	5.45897	11.7394	0.00660524	0.141348
Urah	1.41183	7.85631	23.5426	0.000695642	0.00768868		0.118234	7.85631	0.171741	0.687435	0.859816
Tyms	1.41175	5.23235	22.1114	0.000869828	0.00886802		0.0472247	5.23235	0.0258906	0.875415	0.949076
Dctd	1.41135	3.67703	34.2232	0.000170351	0.00306105		-0.318834	3.67703	1.83094	0.206205	0.50448
Slc16a1	1.40988	6.74306	20.2053	0.00119125	0.0108107		-0.771834	6.74306	6.22553	0.0320044	0.242433
Jph1	1.40942	1.62946	18.492	0.00160979	0.0134442		-0.73692	1.62946	5.27668	0.0448062	0.27561
Donson	1.40938	4.12928	31.5401	0.00023396	0.00374584		-0.390808	4.12928	2.53283	0.142997	0.4313
Ier3	1.40864	5.68842	25.438	0.000525211	0.00637925		-1.19371	5.68842	18.4827	0.00161252	0.0939263
Nes	1.40797	4.58884	32.2553	0.00021455	0.00355746		-0.667246	4.58884	7.49998	0.0211248	0.209319
Msrb1	1.40498	3.74214	30.8515	0.000254679	0.00396953		-0.496656	3.74214	4.02185	0.0731079	0.332386
Gm15459	1.40412	6.41712	37.5497	0.000118034	0.00248066		-0.525854	6.41712	5.45218	0.0420197	0.268198
Smyd5	1.40172	2.35689	15.4709	0.00287865	0.0202305		-1.15092	2.35689	10.6333	0.00871105	0.153595
Chek1	1.40171	4.76877	12.0197	0.00617321	0.0347021		0.0579035	4.76877	0.021481	0.886427	0.954437
Hspa5	1.40102	9.86088	24.0336	0.000645783	0.00735463		-0.39711	9.86088	1.99917	0.188154	0.484644
Cdk6	1.40077	6.85472	21.1583	0.00101536	0.00978115		-0.654291	6.85472	4.7603	0.0544347	0.296277
Tgif1	1.39958	5.30052	24.6136	0.000592325	0.00692144		-1.05396	5.30052	14.2161	0.00374678	0.121596
Rin1	1.39943	4.52822	29.1443	0.000316373	0.00457374		-1.33281	4.52822	26.5783	0.000446834	0.0711618
Cdc42ep2	1.39811	1.89224	20.01	0.0012317	0.0110361		-0.652627	1.89224	4.55733	0.0589105	0.30639
Itgb1	1.39785	9.51163	20.3401	0.00116425	0.0106835		-0.635508	9.51163	4.33098	0.064452	0.316641
Gmip	1.39685	2.97585	11.4022	0.00717456	0.038726		-0.723248	2.97585	3.17445	0.105544	0.383124
Trp53	1.39665	2.33403	7.04171	0.024422	0.0907924		-1.40002	2.33403	7.10766	0.0239107	0.217398
Plk4	1.3961	5.30764	30.9968	0.00025013	0.00393277		-0.0655618	5.30764	0.0714122	0.794794	0.911771
Adamts5	1.39557	5.92267	19.7497	0.00128822	0.0113978		-0.727199	5.92267	5.52259	0.0409618	0.265526
Slfn10-ps	1.39468	3.95138	37.8956	0.00011379	0.00243987		-0.355777	3.95138	2.57804	0.139849	0.427713
Stk17b	1.39353	7.04259	10.1828	0.00979726	0.0479971		-0.373793	7.04259	0.759584	0.404167	0.678954
Ercc1	1.3931	4.30929	32.4767	0.000208939	0.00350265		-0.767895	4.30929	10.1781	0.00980938	0.160361
Cadm4	1.39121	4.9901	48.2906	4.23e-05	0.00133837		-0.34347	4.9901	3.06584	0.11092	0.389872
Cnp	1.3909	3.91646	27.3815	0.000400007	0.00535185		-0.182024	3.91646	0.492015	0.49924	0.747479
Mthfd2	1.39009	3.61126	19.6493	0.00131086	0.0115515		-0.797337	3.61126	6.67379	0.0275325	0.228968
Bcl2l15	1.38973	4.35224	13.546	0.00433968	0.0269751		-0.61747	4.35224	2.77079	0.127385	0.412122
Gm12346	1.38934	5.42544	30.3049	0.000272713	0.00416837		-0.690692	5.42544	7.72537	0.019703	0.204035
Ifi203	1.38862	2.83693	12.2619	0.00582718	0.0333965		0.0324811	2.83693	0.00710146	0.934527	0.974296
Amer2	1.38802	3.89201	6.95441	0.0251194	0.0923415		-1.20752	3.89201	5.3249	0.0440185	0.27353
Rps6ka4	1.38637	5.3066	18.8782	0.00150169	0.0128267		-0.836555	5.3066	7.05796	0.0242948	0.218993
Atp1a3	1.38528	4.40126	3.44722	0.0934241	0.226345		-2.41326	4.40126	9.73855	0.0110333	0.166072
Wdhd1	1.38484	5.60221	15.8086	0.00268796	0.0192815		-0.125753	5.60221	0.135874	0.720204	0.876844
Arhgdia	1.38271	4.48718	7.43563	0.0215535	0.0833603		-1.53864	4.48718	9.14134	0.0130076	0.175558
Dse	1.38253	6.30756	21.9747	0.000889076	0.00899922		-0.387987	6.30756	1.79468	0.210395	0.507807
Chd7	1.3822	6.10269	67.6866	1e-05	0.000599952		-0.952115	6.10269	32.7851	0.000201415	0.0602658
Epgn	1.38068	5.23571	9.16731	0.0129133	0.0580628		-1.6131	5.23571	12.3547	0.00570086	0.136181
Ets2	1.38039	5.77432	11.8093	0.00649419	0.0360549		-1.52673	5.77432	14.3422	0.00364643	0.120016
Cdk1	1.37953	6.25489	22.7567	0.000785465	0.00833428		0.226166	6.25489	0.636662	0.443702	0.708746
Plat	1.37927	4.56902	15.352	0.00294969	0.0206197		-0.987166	4.56902	8.03272	0.017947	0.197118
Tnfrsf1a	1.37912	4.16601	10.8296	0.00828377	0.0428833		-1.32493	4.16601	10.0489	0.0101513	0.161667
Atic	1.37829	6.21894	40.2096	8.97e-05	0.00212327		-0.38435	6.21894	3.24268	0.102335	0.379709
Hk2	1.37819	5.69968	48.0514	4.32e-05	0.00135504		-0.955903	5.69968	23.5983	0.000689752	0.0796242
Tpi1	1.37801	8.61992	22.7044	0.000791918	0.00839441		-0.329561	8.61992	1.34472	0.273496	0.569048
Caskin1	1.37648	1.47032	6.45426	0.0296199	0.103423		-1.73667	1.47032	10.0564	0.0101312	0.161608
Eef1e1	1.37504	4.44399	16.2709	0.00245102	0.018054		-0.501029	4.44399	2.24299	0.165512	0.459321
Shisa4	1.3749	1.40912	13.2104	0.0046791	0.0285205		-0.869336	1.40912	5.47149	0.0417263	0.267404
Ldha	1.37355	7.95394	32.6934	0.000203618	0.00344532		-0.73512	7.95394	9.61348	0.0114149	0.168351
Mcm7	1.37339	6.51206	28.6329	0.000338263	0.00476376		-0.0554038	6.51206	0.0484587	0.830255	0.92756
2024-09-09	1.37307	4.91263	10.9421	0.0080503	0.0421132		-0.91976	4.91263	5.0258	0.0491963	0.28492
Rassf4	1.37276	3.87635	14.1335	0.00381437	0.0246325		-0.873755	3.87635	5.88276	0.0360348	0.252794
Hcar2	1.36888	4.84863	40.9717	8.31e-05	0.00201376		-0.854189	4.84863	16.3609	0.00240785	0.108315
Car12	1.36329	4.68723	20.1653	0.0011994	0.0108551		0.252006	4.68723	0.72099	0.415946	0.687573
Abcc1	1.36169	6.66038	42.8692	6.91e-05	0.00176801		-0.997443	6.66038	23.4005	0.000710926	0.080225
Ptpn12	1.35988	5.29889	36.872	0.000126917	0.00258388		-0.793772	5.29889	12.8981	0.00502416	0.131762
Naip6	1.35902	1.19184	11.7938	0.00651863	0.0361302		-0.249772	1.19184	0.424111	0.529767	0.766325
Nup43	1.35683	4.33905	14.3413	0.00364716	0.0238649		-0.302885	4.33905	0.744818	0.40861	0.682109
Oas1g	1.35508	2.69072	6.70325	0.0272663	0.0977604		1.2233	2.69072	5.74257	0.0378611	0.25793
Hmgcll1	1.35309	3.25743	36.3169	0.000134796	0.0026593		-0.25492	3.25743	1.35103	0.272442	0.567845
Spata5l1	1.35254	1.28185	19.1732	0.00142498	0.0123261		-1.3955	1.28185	20.4521	0.00114239	0.087065
Bcl2l11	1.35131	5.11355	22.9151	0.000766283	0.00818861		-0.819432	5.11355	8.64338	0.0149898	0.18534
Gm40462	1.35112	1.44329	18.8312	0.00151438	0.0129016		-0.420199	1.44329	1.92435	0.195912	0.493227
Scnn1g	1.35107	1.51538	11.2792	0.00739685	0.0395006		0.775229	1.51538	4.00608	0.0735871	0.333093
Abca13	1.34956	1.38811	12.77	0.00517452	0.0307235		-0.921057	1.38811	6.13395	0.0330248	0.246196
4930581F22Rik	1.34933	2.38281	20.1455	0.00120347	0.010877		-0.526194	2.38281	3.19986	0.104335	0.381207
Ywhah	1.3488	6.18919	46.6867	4.87e-05	0.00144722		-0.3537	6.18919	3.32633	0.0985669	0.373178
LOC115489678	1.34825	2.66748	21.3448	0.000984701	0.00958869		-0.781675	2.66748	7.41391	0.0217006	0.211001
Sgo2a	1.3476	5.31012	22.9483	0.000762336	0.00816854		-0.0808992	5.31012	0.0861778	0.775176	0.903701
Tulp1	1.34756	2.42827	3.80977	0.0798937	0.203764		-1.59389	2.42827	5.2582	0.0451127	0.27633
Schip1	1.34734	4.00506	24.1814	0.000631625	0.00723511		-0.914496	4.00506	11.4019	0.00717511	0.145892
Brinp1	1.34669	1.7546	16.8701	0.00218026	0.0166496		-0.389565	1.7546	1.48752	0.250953	0.54682
Dkc1	1.34669	5.93709	21.7365	0.000923869	0.00920049		-0.458727	5.93709	2.60879	0.137759	0.425689
Ugcg	1.34507	6.60625	35.5391	0.000146853	0.00279883		-0.743982	6.60625	11.1521	0.00763543	0.149986
Tgm1	1.34497	6.24145	27.1384	0.000413528	0.00546976		-1.04972	6.24145	16.7724	0.00222187	0.106842
Glis3	1.34398	3.61189	37.6764	0.000116458	0.00246497		-0.853041	3.61189	15.5911	0.00280895	0.111153
Ssbp4	1.34316	2.28176	17.4042	0.00196885	0.0154431		-0.875455	2.28176	7.61499	0.0203842	0.206752
Rnf19b	1.34113	4.0213	37.4173	0.00011971	0.00250162		-1.00055	4.0213	21.2346	0.00100267	0.0859396
Lrp11	1.341	2.76505	14.4304	0.00357819	0.0235305		-0.716675	2.76505	4.26545	0.0661756	0.319052
Flnb	1.34093	9.05048	28.6142	0.000339097	0.00476618		-1.02229	9.05048	16.8717	0.00217962	0.106716
Gjb2	1.34065	5.09159	13.7985	0.00410385	0.0258966		-1.46563	5.09159	16.3994	0.00238968	0.107743
Slc39a10	1.34021	7.03762	38.5967	0.000105737	0.00234738		-0.336284	7.03762	2.51404	0.144331	0.433301
Creld2	1.33964	5.24947	26.4368	0.000455757	0.00581414		-0.463992	5.24947	3.28347	0.100475	0.376987
Btbd11	1.33807	4.44701	19.0473	0.0014571	0.0125272		-1.0011	4.44701	10.8607	0.00821826	0.151191
Inf2	1.3379	3.83256	8.8375	0.0141762	0.06195		-1.14416	3.83256	6.54867	0.0286993	0.232658
Lzts1	1.33764	1.1907	10.0215	0.0102256	0.0492646		-0.00724622	1.1907	0.000315687	0.986178	0.995686
Gm40443	1.33651	1.00508	10.7189	0.00852157	0.0438273		-0.527872	1.00508	1.76236	0.214226	0.511539
Sulf2	1.33519	2.12831	8.896	0.0139416	0.0612636		-1.01447	2.12831	5.25901	0.0450992	0.27633
E2f4	1.33394	2.17139	7.46422	0.0213617	0.0828492		-1.29269	2.17139	7.06376	0.0242496	0.218767
Mob3a	1.33321	4.3452	30.9701	0.000250957	0.00394265		-0.680526	4.3452	8.31997	0.0164752	0.191383
Fam20c	1.3331	2.40788	20.2304	0.00118617	0.0107997		-0.652506	2.40788	5.03604	0.049007	0.284626
Unc13a	1.33299	2.45007	4.49502	0.0603748	0.168855		-1.53998	2.45007	5.93747	0.0353514	0.251429
Klf7	1.33217	4.9179	14.5391	0.0034962	0.0231454		-1.35737	4.9179	15.0964	0.00310964	0.11363
Bend4	1.33197	2.91339	16.8663	0.00218187	0.0166554		-0.962589	2.91339	9.00919	0.0135009	0.178578
Trim47	1.33162	1.97025	16.2231	0.00247432	0.0181175		-0.540586	1.97025	2.796	0.125861	0.410618
Kif21b	1.33051	3.58322	7.40675	0.0217493	0.0837896		-1.40842	3.58322	8.27836	0.016679	0.1917
Ttk	1.32931	4.33068	22.3351	0.000839403	0.00867881		0.0870038	4.33068	0.100087	0.758317	0.896024
Ass1	1.32849	4.44657	19.3081	0.00139146	0.0121143		-0.531864	4.44657	3.20373	0.104152	0.381207
Pbk	1.3273	5.39177	22.7699	0.000783843	0.00833118		0.401116	5.39177	2.16205	0.172612	0.467031
Axl	1.32685	6.54744	24.8183	0.000574736	0.00675991		-0.617356	6.54744	5.52631	0.0409068	0.265381
Cd68	1.32553	3.14203	15.1929	0.00304801	0.0210683		-0.142768	3.14203	0.184966	0.676382	0.854587
Dut	1.32485	5.26349	23.6812	0.000681109	0.00759488		-0.175957	5.26349	0.434215	0.525007	0.764027
Slc40a1	1.32464	3.79853	16.1047	0.00253316	0.0184378		0.0611914	3.79853	0.0360252	0.853311	0.938419
Apbb2	1.32444	5.38271	39.239	9.9e-05	0.00225392		-1.17815	5.38271	31.312	0.000240591	0.0659205
Thbd	1.32377	5.13811	25.7128	0.000504896	0.00620134		-0.599336	5.13811	5.436	0.0422675	0.268967
Lap3	1.32285	4.99958	24.41	0.000610457	0.00706991		-0.557248	4.99958	4.47231	0.0609198	0.310695
Ak6	1.32264	3.6515	13.3953	0.00448828	0.027612		-0.68727	3.6515	3.73191	0.082581	0.348709
Adap2	1.32234	1.70698	10.91	0.00811605	0.0423794		-0.406384	1.70698	1.08434	0.322573	0.61346
Itga4	1.31956	3.25745	17.8843	0.00179958	0.014528		-0.226093	3.25745	0.549415	0.475829	0.731144
Lrrc8a	1.31843	3.91401	9.69622	0.0111607	0.05229		-1.37809	3.91401	10.5835	0.00882361	0.153863
Slfn5	1.31842	4.25712	10.3611	0.0093488	0.0464804		-0.429777	4.25712	1.14239	0.3106	0.601582
Ndc1	1.31771	5.85839	36.2881	0.000135222	0.00266504		-0.207679	5.85839	0.93492	0.35669	0.642457
Epcam	1.3164	7.37159	20.6393	0.00110694	0.0103064		-0.442223	7.37159	2.40178	0.152652	0.444429
Blm	1.31598	4.538	41.3675	7.99e-05	0.00196078		-0.202787	4.538	1.02281	0.336012	0.626049
Lpxn	1.31462	2.08328	12.0611	0.00611231	0.0344972		-0.247449	2.08328	0.449965	0.517745	0.759467
Ethe1	1.31369	3.27335	19.1164	0.00143936	0.0124082		-0.174281	3.27335	0.352346	0.566146	0.790359
Pfkl	1.31326	6.65712	48.3193	4.22e-05	0.00133722		-0.371591	6.65712	3.99636	0.0738847	0.333683
Cplx2	1.31277	1.82712	4.17793	0.0685683	0.184346		-1.79062	1.82712	7.54556	0.0208274	0.207937
Itpripl2	1.31193	6.16311	36.8506	0.000127211	0.00258718		-0.860849	6.16311	16.1905	0.00249033	0.108432
Il18r1	1.31169	4.23912	15.3369	0.00295884	0.0206616		0.533444	4.23912	2.64607	0.135278	0.422911
Shcbp1	1.30981	5.06034	20.2469	0.00118285	0.0107807		0.312063	5.06034	1.19631	0.300043	0.592881
Rwdd2b	1.30921	2.33459	24.2601	0.000624241	0.00719083		-0.277871	2.33459	1.14741	0.309594	0.600754
Nop16	1.30785	4.49744	23.543	0.000695598	0.00768868		-0.507191	4.49744	3.66225	0.0850819	0.352612
Rnf122	1.30705	1.9878	28.5658	0.00034127	0.00478651		-1.05945	1.9878	19.1238	0.00143748	0.0927693
Nsg1	1.30703	1.94581	10.5866	0.00881657	0.0447008		-1.27383	1.94581	10.1152	0.00997419	0.160944
Iigp1	1.30594	4.25056	11.9263	0.00631332	0.0353088		-0.0472494	4.25056	0.0162847	0.90102	0.960703
Npm3	1.30529	4.44245	13.9046	0.00400939	0.0254836		-0.335917	4.44245	0.956138	0.351528	0.637949
Ctsz	1.30341	4.46912	22.4196	0.000828237	0.00862101		-0.452708	4.46912	2.80111	0.125555	0.4101
Resf1	1.30334	7.67649	33.2679	0.000190278	0.00329037		-0.371765	7.67649	2.79204	0.126099	0.410686
Gm13461	1.30318	3.36171	15.1718	0.00306135	0.0211457		-0.512682	3.36171	2.43633	0.150027	0.440884
D1Ertd622e	1.30316	4.27641	31.1315	0.000245997	0.00388053		-0.511344	4.27641	4.95808	0.0504711	0.287982
Tomm40	1.30168	3.75464	24.9628	0.000562706	0.00668611		-0.970655	3.75464	14.1495	0.00380117	0.121596
Cenpw	1.30104	2.5276	12.6173	0.00536093	0.0315082		0.31661	2.5276	0.790043	0.395241	0.673927
Atp1b2	1.3008	3.03869	5.41793	0.0425464	0.133134		-2.24177	3.03869	15.0735	0.00312442	0.11363
Kcnj2	1.29899	3.21435	18.8062	0.00152118	0.0129428		-0.6104	3.21435	4.2986	0.0652967	0.317638
Fmnl2	1.29689	5.64708	51.1494	3.32e-05	0.00117243		-0.862629	5.64708	23.0859	0.000746229	0.081086
Slc25a37	1.29667	4.10631	20.9126	0.00105752	0.0100011		-1.21131	4.10631	18.372	0.00164528	0.0939263
Serinc2	1.29648	3.76157	18.676	0.00155716	0.0131695		-0.790266	3.76157	7.12521	0.0237768	0.21668
Sec24d	1.29585	5.19263	43.778	6.34e-05	0.00169059		-0.837838	5.19263	18.6976	0.00155111	0.0936734
Gm34176	1.29451	1.00824	14.6689	0.00340116	0.0227374		-0.761043	1.00824	5.26799	0.04495	0.275932
Twf2	1.29408	3.46624	20.2981	0.00117259	0.0107106		-0.206148	3.46624	0.537857	0.480385	0.734323
Hyou1	1.293	6.7909	26.6306	0.000443589	0.00571056		-0.956494	6.7909	14.7976	0.00331008	0.115416
Rad9a	1.29272	2.04011	14.3096	0.00367206	0.0239707		-0.75208	2.04011	5.01022	0.0494861	0.28583
Snhg6	1.29154	3.17527	11.3578	0.00725386	0.0390325		-0.526734	3.17527	1.95842	0.192328	0.489557
Slitrk6	1.29126	5.40199	21.4791	0.00096332	0.00946921		-0.638419	5.40199	5.39641	0.0428815	0.270607
Pus7l	1.2898	3.33273	19.5006	0.00134527	0.0117956		-0.374289	3.33273	1.70919	0.220735	0.51716
Rad54l	1.28855	3.32327	12.3242	0.00574201	0.03304		0.335875	3.32327	0.879338	0.370769	0.65474
Slc25a30	1.28774	3.31739	36.7982	0.000127932	0.00259426		-0.655917	3.31739	9.85455	0.0106932	0.164047
Npl	1.2875	2.13937	14.7104	0.00337144	0.0226075		0.504973	2.13937	2.40064	0.152739	0.444481
Tinagl1	1.28738	4.28403	28.2144	0.000357544	0.00494452		-0.675789	4.28403	7.99769	0.0181372	0.197903
Lrr1	1.28705	1.3973	12.5854	0.00540081	0.031639		0.0408643	1.3973	0.0135241	0.909753	0.96459
Dlg4	1.28589	2.77852	5.12723	0.0473604	0.143315		-1.92519	2.77852	11.028	0.00787733	0.150301
Rassf2	1.28457	3.72032	15.3344	0.00296036	0.0206616		-0.0539077	3.72032	0.028226	0.869972	0.946627
Qtrt1	1.28383	3.16915	13.9284	0.00398854	0.0254207		-0.651555	3.16915	3.70326	0.0835985	0.35045
Nolc1	1.28353	5.63471	35.3308	0.000150299	0.00283338		-0.743782	5.63471	12.1445	0.00599186	0.138714
Noc3l	1.28289	4.98647	25.5949	0.000513493	0.00627503		-0.671949	4.98647	7.21128	0.0231334	0.215198
Sigmar1	1.28253	2.4173	13.5403	0.00434519	0.0270009		-1.00194	2.4173	8.4232	0.0159823	0.188776
Tbkbp1	1.28215	1.50833	9.05778	0.013317	0.0593106		-1.18479	1.50833	7.82642	0.0191035	0.20131
Clip3	1.28087	1.29037	4.23299	0.0670509	0.181461		-1.86434	1.29037	8.63016	0.0150472	0.185604
Kif20a	1.28084	5.85238	11.975	0.00623985	0.0349871		0.0934726	5.85238	0.0661598	0.802297	0.915314
Fancb	1.27878	3.74933	13.5649	0.0043215	0.0268875		-0.0201546	3.74933	0.00352006	0.953874	0.983096
Gm5478	1.27784	5.05198	19.3242	0.00138753	0.0120922		-0.266057	5.05198	0.868043	0.373734	0.657095
Vdr	1.27398	2.63871	10.0288	0.0102057	0.0492037		-0.924763	2.63871	5.40564	0.0427374	0.270413
Palb2	1.27397	2.61804	32.9908	0.000196578	0.00336397		-0.199381	2.61804	0.846576	0.379469	0.662343
Rbm19	1.27383	4.60206	38.4775	0.000107056	0.00235112		-0.742854	4.60206	13.4127	0.00447086	0.12722
Fhod1	1.27245	2.32579	12.6337	0.00534045	0.0314346		-0.89181	2.32579	6.36249	0.0305496	0.238437
Gm38504	1.2705	1.02593	11.7079	0.00665612	0.0367062		-0.533033	1.02593	2.16154	0.172658	0.467031
Tmsb10	1.26839	4.77545	29.4459	0.000304265	0.00445612		-0.318787	4.77545	1.92654	0.195679	0.493153
Ifngr1	1.26795	8.0995	22.8868	0.000769665	0.00821142		0.433285	8.0995	2.75027	0.128642	0.41329
Ppm1g	1.26721	5.18888	34.2542	0.000169747	0.00305576		-0.84631	5.18888	15.5837	0.00281318	0.111153
Ggt5	1.26665	1.62951	10.5647	0.0088668	0.0449162		0.0179483	1.62951	0.00225042	0.96311	0.986551
Crem	1.26626	4.37319	18.8622	0.00150598	0.0128462		-0.744433	4.37319	6.68089	0.0274681	0.228877
Homer3	1.26555	3.50128	24.882	0.000569391	0.00672326		-1.03254	3.50128	16.8072	0.00220694	0.106842
Pwp2	1.26532	5.15768	28.8025	0.000330807	0.00469836		-0.763459	5.15768	10.7251	0.00850803	0.152581
Atp13a3	1.26446	7.48443	47.5567	4.51e-05	0.00138212		-0.804642	7.48443	19.6234	0.00131679	0.0889592
Bin1	1.26441	4.16406	24.2394	0.000626175	0.00719651		-0.762276	4.16406	9.02579	0.0134377	0.178219
Snhg4	1.26233	3.37763	14.0755	0.00386268	0.0248956		-0.546611	3.37763	2.72815	0.130015	0.415393
Tube1	1.26	2.583	30.2859	0.000273366	0.00417513		0.175724	2.583	0.62013	0.449503	0.712822
Fat2	1.25911	7.82277	24.301	0.000620448	0.00716108		-0.325971	7.82277	1.6775	0.224741	0.520669
Nup210l	1.25877	2.18699	21.8914	0.000901064	0.00906942		-0.685039	2.18699	6.70395	0.0272599	0.228486
H4c12	1.25825	5.43181	6.36742	0.0304987	0.105511		1.1165	5.43181	5.10612	0.0477354	0.281708
Mad2l1	1.25769	5.20816	27.622	0.000387148	0.00522327		0.254136	5.20816	1.17038	0.305054	0.597292
Pdss1	1.25649	3.74971	19.3406	0.00138352	0.0120626		-0.609587	3.74971	4.69079	0.0559186	0.29902
Fst	1.25474	5.3174	9.21693	0.0127353	0.0575404		-2.19214	5.3174	26.503	0.000451552	0.071338
Ydjc	1.25301	1.59652	11.0206	0.00789204	0.041428		-0.554703	1.59652	2.24984	0.164929	0.458662
Myh9	1.25203	9.04373	14.5756	0.00346915	0.0230026		-0.976817	9.04373	8.97746	0.0136227	0.179348
Miat	1.25112	1.04967	5.32176	0.0440693	0.136258		-1.31984	1.04967	5.93248	0.0354132	0.251429
Bcar3	1.248	4.4543	28.7696	0.000332238	0.00470662		-0.790649	4.4543	11.8038	0.00650279	0.140528
Pdgfb	1.24611	1.49164	8.14384	0.0173594	0.0716432		-1.13296	1.49164	6.81844	0.026255	0.226017
Rhou	1.24563	3.70094	32.0109	0.000220956	0.00362111		-0.614326	3.70094	8.02157	0.0180073	0.197162
Dsn1	1.24503	3.6715	22.8455	0.000774635	0.00825107		0.179809	3.6715	0.49782	0.49678	0.745755
Ctsb	1.24268	7.32342	38.7028	0.000104579	0.00232571		-0.727111	7.32342	13.5219	0.00436303	0.125783
Gm41107	1.24194	6.41179	38.5632	0.000106106	0.00234738		-0.201464	6.41179	1.04738	0.330548	0.62044
Vmp1	1.24157	7.76101	16.9142	0.00216179	0.0165469		-0.490553	7.76101	2.7095	0.131188	0.417251
Cfap69	1.24108	3.43579	32.0641	0.000219543	0.00360694		-0.540362	3.43579	6.2777	0.0314405	0.241252
Iffo2	1.24073	6.20832	18.5902	0.00158143	0.0133291		-0.887542	6.20832	9.66335	0.0112609	0.167961
Cap1	1.23789	5.77526	12.3133	0.00575682	0.0330978		-1.36509	5.77526	14.8907	0.00324594	0.115416
Dnaaf5	1.23758	2.77874	20.5564	0.00112247	0.0104166		-1.30835	2.77874	22.957	0.000761299	0.0814542
Yars2	1.23624	3.47524	17.9141	0.00178966	0.0145023		-0.515047	3.47524	3.21224	0.103751	0.380784
Man1a	1.2362	6.10132	18.4142	0.0016327	0.0135587		-0.113142	6.10132	0.159368	0.698243	0.866192
Wdr12	1.23604	5.15838	22.9782	0.000758803	0.00813951		-0.59255	5.15838	5.42092	0.0425001	0.269609
Marcks	1.23569	7.64721	43.0788	6.78e-05	0.00174981		-0.288446	7.64721	2.41627	0.151544	0.442901
C1rb	1.23555	2.70371	15.8168	0.00268352	0.0192705		-0.0547366	2.70371	0.0325115	0.860559	0.941983
Nsl1	1.23455	3.3766	33.7278	0.000180353	0.00318855		-0.111953	3.3766	0.289231	0.602632	0.812728
Enpp1	1.23448	4.31895	16.9573	0.00214393	0.0164357		-0.394281	4.31895	1.78759	0.211227	0.508502
Iars	1.23413	6.16547	34.4344	0.000166291	0.00302107		-0.974698	6.16547	21.7411	0.000923177	0.0835142
E2f3	1.23399	3.51661	35.5843	0.000146118	0.00279388		-0.794319	3.51661	15.0861	0.00311627	0.11363
Ifitm2	1.23243	6.50813	24.9448	0.000564185	0.00669739		-0.267874	6.50813	1.21465	0.296571	0.58954
Cip2a	1.23142	5.47014	22.3981	0.000831062	0.00863779		0.0207274	5.47014	0.00657212	0.937008	0.975284
H2bc9	1.23083	5.97641	9.34366	0.0122941	0.0560573		0.985258	5.97641	6.09827	0.0334329	0.246685
Mcm6	1.23024	7.24824	19.1917	0.0014203	0.0122928		0.170524	7.24824	0.380201	0.551457	0.781554
Arhgef1	1.23008	4.50018	8.97418	0.0136354	0.0603073		-1.30411	4.50018	10.0666	0.0101038	0.161608
Cpox	1.22922	3.60638	25.4645	0.000523205	0.00636615		-0.979653	3.60638	16.4151	0.00238231	0.107743
Mcph1	1.22891	5.26378	39.3862	9.75e-05	0.00223619		-0.286848	5.26378	2.21679	0.167768	0.461882
Psmc3ip	1.22464	2.84338	9.99626	0.0102947	0.049513		-0.19517	2.84338	0.26478	0.618184	0.822322
Gm13840	1.22397	1.80395	6.05376	0.033951	0.113792		-1.70912	1.80395	11.4755	0.00704588	0.14502
Pa2g4	1.22292	6.42741	40.8067	8.45e-05	0.00203449		-0.441207	6.42741	5.45773	0.0419351	0.267831
Soat1	1.22253	5.97682	27.8395	0.000375947	0.00513424		-0.445826	5.97682	3.80617	0.0800156	0.343994
Gipc2	1.22249	3.115	14.8579	0.00326835	0.0222038		0.394699	3.115	1.62089	0.232145	0.528535
Txnrd1	1.22171	5.98546	63.4731	1.32e-05	0.00070111		-0.916599	5.98546	36.226	0.000136143	0.0569771
Ttc39c	1.22165	4.13353	35.3447	0.000150066	0.00283338		-1.05987	4.13353	26.8614	0.000429613	0.0705339
Qsox1	1.22163	4.84433	27.6643	0.000384938	0.00520312		-0.399215	4.84433	3.04712	0.111882	0.39112
Ddx21	1.22085	7.16737	26.698	0.000439452	0.00568277		-0.59569	7.16737	6.50311	0.0291391	0.233729
Ncl	1.21931	7.45297	44.5708	5.89e-05	0.00161627		-1.04577	7.45297	33.0449	0.000195327	0.0602658
Nol10	1.21843	3.3587	17.3612	0.00198494	0.0155426		-1.16389	3.3587	15.9293	0.00262355	0.110568
Klf13	1.21795	3.78065	7.88948	0.0187406	0.0753899		-0.990538	3.78065	5.28992	0.0445882	0.27504
Itga6	1.21768	10.5711	24.2511	0.00062508	0.00719353		-0.278671	10.5711	1.30532	0.280211	0.575159
Bzw2	1.21612	5.14378	33.4041	0.000187272	0.00325752		-0.442903	5.14378	4.56076	0.058831	0.3063
Doc2b	1.21429	1.17437	2.76565	0.127698	0.278496		-1.6742	1.17437	5.10555	0.0477454	0.281708
Snrpa1	1.21198	5.50166	23.4022	0.000710741	0.00778896		-0.245114	5.50166	0.987817	0.344026	0.632394
Sf3a2	1.21158	1.51847	6.92641	0.0253483	0.0928888		-1.3722	1.51847	8.84394	0.0141501	0.180982
Chst11	1.21149	3.95712	21.8815	0.000902498	0.00907461		-0.817126	3.95712	10.1549	0.00986979	0.160549
Adgre5	1.21	5.08445	14.6619	0.00340619	0.0227556		-0.467438	5.08445	2.25121	0.164813	0.458662
Ifnar2	1.20791	4.93734	41.4114	7.96e-05	0.0019548		-0.225365	4.93734	1.48995	0.250593	0.546531
Noc2l	1.20775	4.68113	29.4424	0.000304401	0.00445612		-0.956255	4.68113	18.7007	0.00155025	0.0936734
Csf1r	1.20632	5.05912	13.6033	0.00428477	0.0267179		-0.155629	5.05912	0.234108	0.639053	0.834389
Pfas	1.20564	5.69144	40.0324	9.13e-05	0.00214096		-0.464209	5.69144	6.0973	0.0334442	0.246685
H2ac15	1.20395	6.26545	12.084	0.00607906	0.0343686		0.429273	6.26545	1.5813	0.237523	0.533933
Ptpn6	1.20343	4.93542	15.9835	0.0025952	0.0187703		-0.419304	4.93542	1.99824	0.188248	0.484644
Lipg	1.20273	2.79762	17.4907	0.00193698	0.0152701		-0.423732	2.79762	2.25046	0.164876	0.458662
Kif4	1.20267	5.84975	17.6971	0.00186341	0.0148983		0.206143	5.84975	0.537074	0.480696	0.734379
Ywhag	1.20229	6.17308	8.61613	0.0151085	0.0646506		-1.09552	6.17308	7.19379	0.0232624	0.215472
Polr1b	1.20202	5.07676	30.6202	0.00026213	0.00404868		-0.626366	5.07676	8.51491	0.0155595	0.188162
Aaas	1.20056	3.47124	25.7698	0.000500807	0.00616579		-0.0439105	3.47124	0.0359135	0.853536	0.938523
Kcnk1	1.20027	4.13664	32.3471	0.000212203	0.00353636		-0.4126	4.13664	3.94523	0.0754734	0.335385
Anln	1.20019	7.45211	17.6138	0.0018927	0.0150532		0.0282512	7.45211	0.0100517	0.922147	0.969679
Slc41a2	1.19972	3.19647	19.871	0.00126152	0.0112067		-0.667795	3.19647	6.3218	0.0309732	0.239866
Zfp385a	1.19916	2.40504	3.46402	0.0927363	0.225374		-2.00718	2.40504	9.20729	0.0127697	0.174773
Kpnb1	1.19911	7.93414	38.1814	0.000110421	0.00240154		-0.713337	7.93414	13.7624	0.00413662	0.124019
Entpd7	1.19854	2.91459	11.8011	0.00650702	0.0361035		-1.34335	2.91459	14.7522	0.00334186	0.115416
Ccdc168	1.19781	1.80583	10.8172	0.0083099	0.0429929		-0.451023	1.80583	1.59726	0.235334	0.532285
Ddit4	1.19647	3.90656	12.274	0.00581048	0.0333271		-1.14281	3.90656	11.2506	0.00744978	0.148954
Eid2	1.19559	1.4434	16.3881	0.00239499	0.0177498		-0.5869	1.4434	4.0959	0.0709089	0.327711
Polr1e	1.19542	3.69826	12.9243	0.00499405	0.0298947		-0.627721	3.69826	3.65768	0.0852492	0.352861
Cln3	1.19529	3.47118	25.15	0.000547561	0.00657339		-0.386504	3.47118	2.72076	0.130478	0.416132
Trim27	1.19472	4.43257	34.7763	0.00015996	0.00296052		-0.67622	4.43257	11.4022	0.00717453	0.145892
Top2a	1.1942	8.87605	20.9774	0.00104621	0.00994568		0.347243	8.87605	1.82033	0.20742	0.505507
Aurkb	1.19214	3.98665	14.1644	0.00378891	0.0245306		0.308974	3.98665	0.989948	0.343529	0.63184
Mmd	1.19048	3.9393	21.2465	0.00100072	0.00970639		-0.654276	3.9393	6.57628	0.0284367	0.231443
Itpk1	1.19007	2.53722	10.1678	0.00983619	0.04814		-1.03441	2.53722	7.77264	0.0194197	0.20291
Rrp15	1.18993	4.53616	12.515	0.00549037	0.032013		-0.485641	4.53616	2.14344	0.1743	0.469014
Nedd9	1.18975	6.08705	36.7222	0.000128988	0.00260405		-0.766312	6.08705	15.5039	0.00285935	0.111815
Pabpc1	1.18974	8.10595	15.231	0.00302413	0.020931		-1.1538	8.10595	14.3505	0.00363999	0.120004
Ube2s	1.18748	5.72595	25.3048	0.000535404	0.00646677		-0.264109	5.72595	1.28936	0.282996	0.577312
Dot1l	1.18724	3.37768	5.67052	0.038844	0.124852		-1.54393	3.37768	9.41632	0.0120495	0.17188
Ints5	1.1868	3.66695	11.7255	0.00662767	0.03658		-0.792686	3.66695	5.33929	0.0437867	0.272862
Rai14	1.18567	6.49603	35.6282	0.000145408	0.0027933		-0.690691	6.49603	12.3251	0.00574084	0.136181
Vash1	1.18565	1.01712	8.03996	0.017908	0.0732036		-1.16581	1.01712	7.83339	0.0190629	0.201034
Ncln	1.18534	3.20623	14.6452	0.00341831	0.0228288		-1.07817	3.20623	12.2193	0.00588633	0.138022
Dis3	1.18365	5.21312	39.9741	9.18e-05	0.00214594		-0.488206	5.21312	6.98118	0.024903	0.221717
Rras	1.18294	2.26038	15.4929	0.00286576	0.0201872		-0.445062	2.26038	2.27388	0.162903	0.456214
Gm5414	1.18293	4.59786	11.8362	0.00645204	0.0358612		-0.458036	4.59786	1.82535	0.206844	0.504913
Mtap	1.18175	5.10018	30.6771	0.000260271	0.00404076		-0.697208	5.10018	10.8996	0.00813747	0.151191
Slc38a4	1.18077	2.19742	18.0197	0.00175505	0.0142864		-0.289019	2.19742	1.12535	0.314046	0.604993
Rnf24	1.18001	2.70413	22.4676	0.000821979	0.00857229		-1.11408	2.70413	20.1556	0.0012014	0.087065
Apobec1	1.17899	5.22211	13.9219	0.0039942	0.0254207		-0.0162637	5.22211	0.00273735	0.959318	0.985147
Gsdme	1.17871	2.79593	21.8151	0.000912213	0.00912408		0.107135	2.79593	0.188396	0.673592	0.853376
Ksr1	1.17563	3.03062	6.52014	0.0289737	0.101923		-1.2028	3.03062	6.83796	0.0260882	0.225176
LOC102639700	1.17559	2.53543	15.247	0.00301414	0.0209221		-0.309097	2.53543	1.09511	0.320301	0.61157
Fndc4	1.17479	3.74604	12.6449	0.00532661	0.0313719		-1.04828	3.74604	10.1518	0.00987784	0.160549
Nr2c2ap	1.173	1.39855	13.4	0.00448358	0.0275956		-0.537641	1.39855	2.92628	0.118348	0.400467
Vcam1	1.17226	5.62366	22.4726	0.000821335	0.00857229		-0.41776	5.62366	2.93017	0.118132	0.400219
Amigo3	1.17218	1.95881	19.7942	0.00127836	0.0113257		-0.540705	1.95881	4.3583	0.0637498	0.315759
Plin2	1.17171	6.44962	12.5	0.00550958	0.0320925		-0.760245	6.44962	5.34978	0.0436187	0.272331
Suv39h2	1.17034	3.53892	23.8974	0.000659165	0.00745117		-0.0486308	3.53892	0.0428695	0.840182	0.932795
Cnn2	1.16967	6.03418	23.9571	0.000653266	0.00741846		-0.722865	6.03418	9.31609	0.0123885	0.173604
Selenon	1.16937	3.53123	13.0782	0.00482157	0.0291538		-0.812876	3.53123	6.442	0.0297421	0.235504
Gm13986	1.16843	1.10729	9.85523	0.0106912	0.0507647		-1.32845	1.10729	12.6678	0.00529833	0.133723
Gm34945	1.16762	2.40748	10.0722	0.0100885	0.0488303		-0.33708	2.40748	0.872329	0.372605	0.656204
Entpd3	1.16731	2.71885	11.0451	0.00784333	0.0412489		-0.380304	2.71885	1.21469	0.296563	0.58954
C2cd2l	1.16407	2.96208	6.53609	0.02882	0.101513		-1.48156	2.96208	10.4189	0.00920872	0.155841
Cdca8	1.16395	4.49075	12.3656	0.0056862	0.0328049		0.350821	4.49075	1.16351	0.306402	0.598235
Prmt5	1.1637	5.26184	40.946	8.33e-05	0.00201643		-0.395259	5.26184	4.85405	0.0525098	0.292102
Ncaph	1.16255	5.29121	21.8225	0.000911123	0.00912408		0.347024	5.29121	2.0066	0.187405	0.483959
Ranbp1	1.16211	6.45695	15.0557	0.00313605	0.021505		-0.164758	6.45695	0.311237	0.589355	0.805659
Mex3a	1.16151	1.43289	9.76582	0.0109522	0.0515946		-1.58318	1.43289	17.7187	0.0018559	0.100175
Thop1	1.16108	4.72685	23.6875	0.000680455	0.00759188		-0.427691	4.72685	3.30352	0.099577	0.375276
Pacsin1	1.16094	1.91051	2.52015	0.143896	0.301534		-1.95248	1.91051	6.75822	0.0267778	0.22791
Grina	1.16089	5.01074	20.6424	0.00110637	0.0103059		-1.19601	5.01074	21.9007	0.00089972	0.0834152
Fam49b	1.16009	6.87465	31.1335	0.000245937	0.00388053		-0.452471	6.87465	4.84869	0.0526176	0.292455
Krt6a	1.15946	12.8242	16.2553	0.00245861	0.0180762		-0.0488679	12.8242	0.0296401	0.866789	0.945135
Dner	1.1594	2.06972	2.8836	0.120745	0.268582		-1.83098	2.06972	6.89101	0.0256413	0.223983
Uchl3	1.15889	5.65507	10.401	0.00925176	0.046184		-0.274654	5.65507	0.600867	0.456423	0.716731
Lancl3	1.15887	1.18491	7.3664	0.0220266	0.0845293		-1.15435	1.18491	7.34342	0.0221864	0.212451
Cyp20a1	1.15775	4.68827	18.5766	0.00158532	0.0133448		-0.0942504	4.68827	0.127186	0.728876	0.88176
Lrfn4	1.15768	2.63949	20.4223	0.00114816	0.0105755		-0.631209	2.63949	6.24049	0.0318414	0.241769
Il6st	1.15708	8.43929	26.042	0.000481799	0.00600288		-0.396333	8.43929	3.12772	0.107816	0.385999
Brca1	1.15614	5.74161	22.2158	0.00085547	0.00877477		0.0573605	5.74161	0.056374	0.817179	0.92233
Skp2	1.15545	3.52635	21.355	0.000983054	0.0095821		-0.298862	3.52635	1.47769	0.252421	0.548203
Pelp1	1.15539	2.17218	6.25999	0.0316305	0.108181		-1.35771	2.17218	8.57985	0.0152683	0.187046
Dhfr	1.1543	5.1614	9.95342	0.0104133	0.0498644		0.0617196	5.1614	0.0293768	0.867376	0.945358
Gen1	1.15366	3.9927	23.7708	0.000671909	0.00754341		-0.165688	3.9927	0.507541	0.492708	0.742723
Rad18	1.15331	4.17752	29.5311	0.000300945	0.00443991		-0.0792281	4.17752	0.144245	0.712144	0.873055
Fzd1	1.15231	4.75382	12.527	0.00547492	0.0319499		-0.678833	4.75382	4.43762	0.061764	0.311985
Nrg1	1.15178	6.12824	27.8176	0.000377058	0.00513543		-1.41578	6.12824	41.5007	7.88918e-05	0.0569771
Sh3kbp1	1.15176	3.87657	43.3298	6.62e-05	0.0017284		-0.303551	3.87657	3.10793	0.108797	0.387683
Pop1	1.15049	4.492	20.0041	0.00123296	0.0110424		-0.811042	4.492	10.102	0.0100091	0.161092
Ifi27l2a	1.15002	3.07713	11.158	0.0076241	0.0403581		0.537038	3.07713	2.53426	0.142896	0.431221
Manf	1.14869	6.36716	14.9983	0.00317373	0.0216718		-0.449459	6.36716	2.35081	0.156634	0.449007
Gm2296	1.14808	3.26477	17.0244	0.00211649	0.0162828		-0.314019	3.26477	1.31779	0.278061	0.572949
Tuba4a	1.14721	6.69052	26.4035	0.000457887	0.0058333		-0.427789	6.69052	3.75873	0.0816429	0.346129
Dab2	1.14707	4.91136	14.594	0.00345559	0.0229648		-0.50511	4.91136	2.90055	0.119786	0.40242
H4c2	1.14587	5.69494	7.21447	0.02311	0.0875624		1.17945	5.69494	7.71088	0.0197908	0.204111
Rrm1	1.14578	7.85452	23.2289	0.000729923	0.00791137		0.16473	7.85452	0.492885	0.49887	0.747188
Aen	1.14412	4.31927	27.0931	0.000416104	0.00548602		-0.841212	4.31927	14.8641	0.00326414	0.115416
Msi1	1.14347	2.05676	3.25587	0.101729	0.239588		-2.30014	2.05676	12.1185	0.00602916	0.138769
Fbxo5	1.14298	3.926	25.1846	0.000544811	0.00654436		0.032213	3.926	0.0207431	0.88838	0.955529
Ero1l	1.14268	6.18852	29.6935	0.000294739	0.00438694		-0.664429	6.18852	10.224	0.0096913	0.159354
Col18a1	1.14186	5.65838	10.0093	0.010259	0.0494011		-1.38264	5.65838	14.5126	0.00351595	0.118117
Pclaf	1.14159	6.30217	20.4265	0.00114735	0.0105729		0.709229	6.30217	8.04729	0.0178686	0.196913
Hmmr	1.14039	5.8866	12.6787	0.00528497	0.031198		0.251639	5.8866	0.635573	0.44408	0.708997
Nkrf	1.14006	3.35823	22.4026	0.000830474	0.00863623		-0.972083	3.35823	16.4601	0.00236135	0.107743
Slc45a3	1.13867	2.40556	9.15143	0.0129709	0.0582554		-0.955391	2.40556	6.52815	0.0288964	0.233217
9130401M01Rik	1.13837	4.70272	17.5674	0.00190925	0.0151604		-0.199646	4.70272	0.55705	0.47286	0.729165
Igsf8	1.1372	4.05473	13.6248	0.00426434	0.0266157		-0.672297	4.05473	4.86416	0.0523073	0.29188
Fam185a	1.13647	3.40269	18.0551	0.00174364	0.0142286		-0.49126	3.40269	3.46941	0.092517	0.36434
Cep76	1.13607	4.02643	23.309	0.000720987	0.00785765		-0.365566	4.02643	2.4855	0.14639	0.436697
Eno1	1.13483	8.69006	38.5545	0.000106202	0.00234738		-0.112413	8.69006	0.388022	0.547468	0.778762
Ctdnep1	1.1344	3.17037	8.92253	0.0138368	0.060993		-1.41615	3.17037	13.7234	0.00417234	0.124019
Gla	1.13402	4.21196	20.5251	0.00112841	0.0104521		-0.340839	4.21196	1.90882	0.197576	0.494961
Zeb2	1.13336	6.70152	17.4627	0.00194721	0.015314		-0.257028	6.70152	0.921309	0.360062	0.64553
Ruvbl2	1.13308	4.32278	37.5462	0.000118079	0.00248066		-0.645191	4.32278	12.4349	0.00559432	0.135222
Nr4a1	1.13265	1.82133	4.26788	0.0661108	0.17973		-2.28911	1.82133	16.0429	0.00256456	0.109859
Ripor2	1.13207	4.07914	10.4871	0.0090468	0.0455059		-0.756591	4.07914	4.76979	0.054236	0.29608
Tfe3	1.13177	3.13468	7.96437	0.0183204	0.0741833		-1.1492	3.13468	8.23006	0.0169195	0.19323
Slc4a7	1.13127	7.08173	43.7531	6.36e-05	0.00169225		-0.546455	7.08173	10.4154	0.00921728	0.155841
Rilpl2	1.1308	2.64956	14.5637	0.00347793	0.0230477		-0.483826	2.64956	2.74988	0.128666	0.41329
D030056L22Rik	1.12924	4.20899	21.065	0.00103113	0.00985612		-0.131214	4.20899	0.2938	0.599822	0.810988
Ubqln2	1.12869	3.25168	5.86308	0.0362845	0.119424		-1.37471	3.25168	8.6028	0.015167	0.18646
Btg3	1.12849	3.99019	13.966	0.00395587	0.0252654		-0.483481	3.99019	2.63141	0.136247	0.424519
Oas1a	1.12835	4.53367	6.51553	0.0290184	0.10204		1.17749	4.53367	7.20867	0.0231526	0.215263
Zfp281	1.12753	5.81915	24.5765	0.000595579	0.00694714		-0.57868	5.81915	6.60604	0.028157	0.231032
Spcs3	1.12666	7.24053	18.5283	0.00159924	0.0133941		-0.400767	7.24053	2.39796	0.152945	0.444563
Cars	1.12654	6.05697	21.2065	0.00100734	0.00973677		-0.564267	6.05697	5.43024	0.0423561	0.269096
Rn18s-rs5	1.12649	2.78055	2.80768	0.125163	0.275064		-1.55754	2.78055	5.24179	0.045387	0.276929
Rad54b	1.12628	4.26363	30.5445	0.000264622	0.00406991		0.260832	4.26363	1.69515	0.222498	0.518466
Klf2	1.12609	1.93489	7.63618	0.0202512	0.0798406		-1.45875	1.93489	12.6058	0.00537524	0.133788
Hif1a	1.1258	9.28572	15.9626	0.00260607	0.0188308		-0.482842	9.28572	2.99635	0.114542	0.394303
Gm11605	1.12579	1.47983	10.0346	0.01019	0.0491844		-0.219914	1.47983	0.40095	0.540997	0.774464
Cldn1	1.12575	6.30455	13.8812	0.00403	0.025557		-0.390332	6.30455	1.70879	0.220784	0.51716
Cd63	1.12455	5.82698	19.8866	0.00125812	0.0111866		-0.194423	5.82698	0.610849	0.452815	0.714975
Pdcd11	1.12397	5.19483	28.8457	0.000328942	0.00467671		-0.90776	5.19483	19.0109	0.00146657	0.0928787
Ipo4	1.12395	4.78757	10.8409	0.00825985	0.0427837		-0.943207	4.78757	7.70801	0.0198083	0.204111
Grem2	1.12393	1.43728	10.0363	0.0101853	0.0491844		-0.598772	1.43728	2.94171	0.117496	0.399091
Akt1	1.12358	5.68593	14.7916	0.00331421	0.0223662		-0.90399	5.68593	9.67253	0.0112328	0.167668
Pus1	1.12329	4.20721	20.8628	0.00106633	0.0100371		-0.595184	4.20721	5.9895	0.0347163	0.249755
Cct3	1.12217	8.05617	13.6787	0.00421375	0.0264337		-0.226068	8.05617	0.568753	0.468371	0.725437
Elk3	1.12148	5.09155	21.1383	0.00101873	0.00979061		-0.808743	5.09155	11.1486	0.00764205	0.149986
Mndal	1.12079	3.93938	12.9572	0.0049565	0.0297439		0.679678	3.93938	4.91956	0.0512143	0.289241
Snx10	1.11986	5.53472	22.2478	0.000851116	0.00875865		-0.188262	5.53472	0.646359	0.440357	0.70626
Mettl1	1.11953	2.48257	12.5034	0.00550521	0.0320793		-0.423475	2.48257	1.84899	0.204162	0.502588
Cks1b	1.11723	4.71409	17.3861	0.00197558	0.0154816		0.200232	4.71409	0.576589	0.465407	0.723465
Myo19	1.11462	3.82213	23.4507	0.000705483	0.00774756		-0.882107	3.82213	14.8752	0.00325655	0.115416
Gramd2	1.1127	2.23568	6.6781	0.0274934	0.0983585		-1.11338	2.23568	6.71395	0.0271703	0.228339
Cdc25a	1.11211	4.43787	17.3738	0.00198019	0.0155116		-0.402936	4.43787	2.34151	0.157375	0.449396
Cmip	1.11034	4.12179	4.74482	0.0547611	0.157856		-1.46928	4.12179	8.16555	0.0172473	0.194614
Impdh2-ps	1.10984	1.10719	10.4903	0.00903932	0.0454914		-0.285289	1.10719	0.725912	0.414413	0.686654
Recql4	1.10973	2.35299	13.8859	0.00402581	0.0255418		-0.0826601	2.35299	0.0803092	0.782736	0.906952
Tbl3	1.10892	5.03537	25.4369	0.00052529	0.00637925		-0.40672	5.03537	3.50771	0.0909774	0.362237
Kif15	1.10873	6.10064	19.3523	0.0013807	0.01205		0.475258	6.10064	3.64398	0.0857535	0.353487
Ndc80	1.10606	5.07967	16.9599	0.00214286	0.0164339		0.636809	5.07967	5.7673	0.0375309	0.257497
Nrarp	1.10601	4.89432	44.0882	6.16e-05	0.00165918		-0.289148	4.89432	3.0966	0.109363	0.387873
Tars2	1.10536	5.02894	30.1438	0.000278317	0.00421309		-0.306419	5.02894	2.37871	0.154438	0.446536
Tk1	1.10492	5.06727	15.7823	0.00270228	0.0193561		0.473552	5.06727	2.9809	0.115368	0.395396
Mgat4b	1.10472	4.36008	16.4127	0.00238344	0.0176948		-0.73733	4.36008	7.43636	0.0215486	0.21056
Rap1gap2	1.10467	4.22978	12.4239	0.00560875	0.0324792		-0.720255	4.22978	5.37376	0.0432376	0.270979
Wdr75	1.10437	6.10725	10.7026	0.00855729	0.0439276		-0.447763	6.10725	1.79816	0.209988	0.507702
Tsr1	1.1043	5.86558	23.1668	0.000736958	0.00796457		-0.54135	5.86558	5.68053	0.0387055	0.260517
Psme3	1.10422	4.43411	13.9464	0.00397287	0.0253493		-0.96779	4.43411	10.7972	0.00835238	0.151198
Man2a1	1.10251	6.32348	19.2335	0.00140988	0.0122276		-0.368344	6.32348	2.19686	0.16951	0.463682
Urb2	1.10236	5.29849	36.4371	0.000133042	0.00263257		-0.542773	5.29849	9.01966	0.013461	0.178289
Layn	1.10166	2.32267	12.4113	0.00562544	0.032559		-1.24606	2.32267	15.8041	0.00269043	0.110801
Sephs2	1.1016	5.25843	19.9035	0.00125447	0.0111592		0.0122982	5.25843	0.00255371	0.960705	0.985456
Nup62	1.10136	3.94784	18.8824	0.00150057	0.0128261		-0.631542	3.94784	6.34122	0.0307702	0.239232
Gas7	1.10042	4.31149	9.1725	0.0128946	0.0580049		-0.831197	4.31149	5.30392	0.0443591	0.274774
Mir17hg	1.10034	4.20358	11.5992	0.00683512	0.0374113		-0.475935	4.20358	2.22378	0.167162	0.46102
Ankrd52	1.09934	4.69549	5.78614	0.0372815	0.121311		-1.36421	4.69549	8.80514	0.014308	0.181456
Ifrd2	1.09914	3.83122	21.6598	0.000935418	0.00927807		-0.282514	3.83122	1.4746	0.252886	0.548389
Mdfi	1.09778	2.79653	23.9446	0.000654489	0.0074238		-0.700716	2.79653	9.96305	0.0103865	0.16269
Nr1h3	1.09751	2.13808	9.97536	0.0103524	0.0496812		-0.28414	2.13808	0.694121	0.424475	0.693667
Brip1	1.0974	4.93005	16.6919	0.00225686	0.0170368		0.106932	4.93005	0.163322	0.694737	0.863968
Csrp1	1.09612	5.28697	26.5715	0.000447256	0.00574327		-0.511888	5.28697	5.92063	0.0355601	0.251429
Sap30	1.09586	3.85738	15.5062	0.002858	0.0201536		-0.220816	3.85738	0.64931	0.439348	0.705938
Map4k4	1.0955	7.12685	17.8585	0.00180823	0.0145513		-0.613533	7.12685	5.69659	0.0384848	0.259396
Emp3	1.09501	4.15659	13.235	0.00465313	0.0284313		0.0255464	4.15659	0.00744059	0.932986	0.973816
Gm15542	1.09475	3.25491	21.451	0.000967741	0.00948682		-0.660174	3.25491	7.96498	0.0183171	0.198315
Carm1	1.09452	3.27585	4.8845	0.0519027	0.152232		-1.22184	3.27585	6.06534	0.0338153	0.247784
Mphosph10	1.09374	5.48923	10.1459	0.00989332	0.0483		-0.448105	5.48923	1.74133	0.21677	0.513985
Ftsj3	1.09373	6.52371	12.3253	0.00574055	0.03304		-0.582761	6.52371	3.56223	0.0888407	0.358778
Ptprz1	1.09256	6.07095	33.2166	0.000191426	0.00330156		-1.1451	6.07095	36.4236	0.000133238	0.0569771
Tpm2	1.09243	5.73547	22.2488	0.000850978	0.00875865		-0.60529	5.73547	6.95676	0.0251004	0.222577
Tnfrsf10b	1.09159	2.59273	9.76827	0.010945	0.0515885		-1.11894	2.59273	10.285	0.00953697	0.158532
Acsl4	1.08976	7.03382	24.1304	0.000636469	0.00727793		-0.658027	7.03382	8.93504	0.0137877	0.180143
Noa1	1.08818	2.96941	17.4968	0.00193474	0.0152585		-0.597018	2.96941	5.39416	0.0429167	0.270658
Smad7	1.08559	2.75711	17.5393	0.00191933	0.0151977		-1.19244	2.75711	21.1028	0.00102472	0.086113
Wdr46	1.08449	3.60985	11.1009	0.00773409	0.0408049		-0.719463	3.60985	4.97539	0.0501414	0.287398
Morrbid	1.08405	3.27788	18.7231	0.00154403	0.0130752		-0.27463	3.27788	1.23975	0.291909	0.584626
Hs3st1	1.08382	3.3089	19.0729	0.0014505	0.0124867		0.234257	3.3089	0.924818	0.359188	0.644597
Kntc1	1.08176	5.9469	20.9697	0.00104755	0.00994568		0.29023	5.9469	1.54875	0.242071	0.538275
Srgap1	1.08174	2.83129	7.55375	0.0207745	0.0812387		-0.879295	2.83129	5.05721	0.0486185	0.284059
Stil	1.08149	3.98647	21.1042	0.00102446	0.00982092		-0.0138453	3.98647	0.00357383	0.953523	0.982837
Cep83	1.07972	5.37488	17.9093	0.00179125	0.0145033		-0.166477	5.37488	0.437165	0.523633	0.763038
S100a11	1.07955	4.43981	10.3663	0.00933619	0.0464645		-0.88481	4.43981	7.0343	0.0244803	0.220044
Mgat2	1.07918	6.35054	13.8988	0.00401451	0.0254997		-0.226657	6.35054	0.627911	0.446757	0.710751
Carhsp1	1.07845	5.96001	25.3103	0.000534983	0.00646677		-0.775143	5.96001	13.2373	0.00465075	0.12871
Dcbld2	1.07777	5.56777	24.8391	0.000572985	0.00674736		-0.6141	5.56777	8.20696	0.017036	0.193942
Bicc1	1.07762	4.94502	10.7041	0.00855399	0.0439269		-0.23821	4.94502	0.537081	0.480693	0.734379
Apex1	1.07752	5.30848	10.2801	0.00954941	0.0471454		-0.268829	5.30848	0.656169	0.437016	0.704161
Nadk	1.07722	7.11791	31.1307	0.000246021	0.00388053		-0.45857	7.11791	5.7525	0.0377281	0.257743
Tma16	1.07682	3.4522	16.6704	0.00226628	0.0170884		-0.327746	3.4522	1.58977	0.236357	0.533134
Ddias	1.0767	4.16367	14.0137	0.00391496	0.0251178		0.246567	4.16367	0.759039	0.40433	0.678972
Ptpre	1.07653	5.21982	24.2575	0.000624483	0.00719083		-0.831877	5.21982	14.6447	0.00341867	0.116199
Naa25	1.07577	6.94533	32.1429	0.000217468	0.00359246		-0.0480489	6.94533	0.0657022	0.802965	0.915789
Arl8a	1.07568	2.20555	5.94999	0.0351973	0.116937		-1.33465	2.20555	9.06206	0.0133009	0.177671
Nup107	1.07556	5.83503	17.8739	0.00180305	0.014528		-0.151314	5.83503	0.362874	0.560503	0.786915
Gm9892	1.0749	2.30229	7.53812	0.0208756	0.0815506		-0.958909	2.30229	6.05481	0.0339387	0.247914
Prrc2a	1.07408	4.65551	3.96049	0.0749948	0.195389		-1.61891	4.65551	8.74728	0.0145475	0.183333
Ppa1	1.07352	7.43188	15.9282	0.00262413	0.0189336		-0.278392	7.43188	1.09495	0.320335	0.61157
Nsun2	1.07313	7.22309	19.7411	0.00129015	0.0114054		-0.36257	7.22309	2.30111	0.160648	0.452887
Rap2a	1.07261	3.92029	20.4993	0.00113333	0.0104878		-0.764471	3.92029	10.5696	0.00885545	0.153863
Rnf157	1.06987	2.36983	3.69461	0.0839084	0.210737		-1.30191	2.36983	5.41653	0.042568	0.269779
Pvr	1.06726	2.64459	17.7567	0.00184279	0.0147692		-1.3511	2.64459	28.0852	0.000363761	0.0699147
Rab32	1.06613	4.93464	16.7328	0.00223901	0.0169604		-0.413671	4.93464	2.57715	0.13991	0.427833
Aplp1	1.06528	1.46784	2.59767	0.13851	0.294339		-1.66145	1.46784	6.09036	0.0335243	0.246937
Hsp90b1	1.06513	8.8727	35.2927	0.000150941	0.00284002		-0.402265	8.8727	5.13175	0.0472804	0.280736
Alg13	1.06364	3.8808	25.3059	0.000535318	0.00646677		-0.351413	3.8808	2.8369	0.123439	0.407458
Sass6	1.06314	3.73715	30.2413	0.000274909	0.00418574		-0.17944	3.73715	0.888226	0.368462	0.652712
Znrf1	1.06261	3.87456	16.658	0.00227176	0.0170971		-1.25659	3.87456	23.1135	0.000743053	0.081086
Dph2	1.0624	1.87933	8.49363	0.0156564	0.0664436		-1.14426	1.87933	9.8557	0.0106899	0.164047
Gm35039	1.06204	1.12645	7.02727	0.0245357	0.0910429		-0.909201	1.12645	5.2276	0.0456258	0.277407
Kif11	1.06092	6.97334	15.7565	0.00271638	0.0194359		0.551107	6.97334	4.33253	0.064412	0.316641
Mcl1	1.06071	8.18498	24.9389	0.000564673	0.00669739		-0.565816	8.18498	7.21109	0.0231348	0.215198
Socs5	1.0596	5.47365	42.0457	7.48e-05	0.0018678		-0.849788	5.47365	27.2943	0.000404792	0.0705339
Lrwd1	1.05945	4.24589	24.4096	0.000610492	0.00706991		-0.312213	4.24589	2.17646	0.17132	0.466153
Sgo1	1.05882	4.62662	19.1923	0.00142018	0.0122928		0.353429	4.62662	2.20147	0.169105	0.463366
C1ra	1.05853	5.4691	20.9397	0.00105278	0.00998573		-0.0195113	5.4691	0.00730492	0.933598	0.973992
H2bc13	1.05825	5.26907	5.79467	0.0371695	0.121147		1.00206	5.26907	5.26463	0.0450057	0.275937
Raver1	1.05612	3.32976	6.30084	0.0311942	0.107309		-1.15502	3.32976	7.51867	0.0210023	0.208972
Bri3bp	1.05527	3.49836	15.6622	0.00276871	0.0197103		-0.956375	3.49836	12.9544	0.00495971	0.131293
Stk40	1.05446	3.55964	10.2476	0.00963144	0.0473964		-1.35068	3.55964	16.5889	0.00230258	0.107743
Cct6a	1.05311	8.5293	11.5719	0.0068809	0.0375682		-0.355871	8.5293	1.34751	0.273028	0.568572
Cenpe	1.0527	6.34335	11.6102	0.0068166	0.037341		0.165585	6.34335	0.294368	0.599475	0.810988
Ran	1.05249	8.52407	12.5784	0.00540971	0.0316774		-0.0961902	8.52407	0.107401	0.749971	0.892033
Dhx37	1.05219	2.73468	6.15852	0.0327471	0.110754		-1.24637	2.73468	8.58136	0.0152616	0.187046
Tspan4	1.05208	4.37068	15.8104	0.00268697	0.0192814		-0.15949	4.37068	0.373548	0.554895	0.783503
Dusp18	1.05129	1.94659	6.97068	0.0249877	0.0920799		-0.883729	1.94659	4.99353	0.0497987	0.286318
Crlf2	1.05082	2.14394	14.3652	0.00362851	0.0237743		-0.39392	2.14394	2.0825	0.179983	0.476639
Slfn3	1.05073	3.10404	22.3632	0.000835667	0.00867196		-0.0689006	3.10404	0.0994441	0.759066	0.896266
Myo1c	1.04958	6.44019	13.6416	0.00424849	0.0265504		-0.945169	6.44019	11.1151	0.00770647	0.149986
Slc39a1	1.04936	6.6867	41.4567	7.92e-05	0.00194856		-0.0951222	6.6867	0.348698	0.568129	0.791782
Suv39h1	1.04861	3.81236	14.7894	0.00331578	0.0223662		-0.374034	3.81236	1.93136	0.195167	0.492293
Aimp2	1.04809	3.88206	15.9824	0.00259579	0.0187703		-0.240517	3.88206	0.865639	0.37437	0.657687
Spidr	1.04795	5.08752	25.7517	0.000502099	0.00617634		-0.109251	5.08752	0.287318	0.603817	0.81363
Gm41553	1.04586	2.39864	7.55047	0.0207957	0.0812807		-1.23021	2.39864	10.381	0.00930035	0.15649
Pnrc1	1.04484	4.70861	20.8786	0.00106353	0.0100298		-1.18604	4.70861	26.7605	0.000435658	0.0705339
1810055G02Rik	1.04434	2.73855	13.9683	0.00395389	0.0252649		-0.875131	2.73855	9.91795	0.0105126	0.163339
Plpp5	1.0432	3.8585	12.178	0.00594436	0.0338521		-0.567437	3.8585	3.67677	0.0845529	0.352072
Ddx18	1.04202	4.55882	21.1389	0.00101862	0.00979061		-0.982212	4.55882	18.8588	0.0015069	0.0928787
Arhgap20	1.03929	4.39034	17.7204	0.00185532	0.0148472		-0.365559	4.39034	2.24517	0.165327	0.459065
Timm9	1.03778	3.67696	10.9358	0.00806303	0.0421575		-0.489818	3.67696	2.49133	0.145967	0.436156
Eaf1	1.03755	4.92773	30.6522	0.000261081	0.00404378		-1.23592	4.92773	43.1365	6.73885e-05	0.0569771
Pxn	1.03611	4.81376	8.19497	0.0170969	0.0708851		-1.24538	4.81376	11.7387	0.00660643	0.141348
Dnmt3b	1.03505	2.15148	13.402	0.00448158	0.0275956		-0.940524	2.15148	11.1581	0.00762389	0.149957
Cenph	1.03488	3.29762	12.423	0.00561001	0.0324792		0.311393	3.29762	1.16417	0.306273	0.598117
Bysl	1.03419	3.65537	13.0607	0.00484081	0.0292352		-0.563766	3.65537	3.96182	0.0749533	0.334782
Haus8	1.03369	4.42134	21.1875	0.00101049	0.00975325		0.116034	4.42134	0.274811	0.611695	0.819078
Kif24	1.03367	4.20572	10.0993	0.0100162	0.0486673		0.106765	4.20572	0.111039	0.745937	0.889843
Topbp1	1.03335	6.94083	27.8344	0.000376207	0.00513424		-0.0993783	6.94083	0.263257	0.619182	0.822939
Atp2a2	1.03196	7.75613	10.2272	0.00968312	0.0475559		-0.802281	7.75613	6.23424	0.0319095	0.241992
Wdr18	1.03183	5.1075	14.7572	0.00333835	0.0224849		-0.236642	5.1075	0.795066	0.393798	0.672716
Sf3b4	1.03174	1.9772	4.43599	0.0618042	0.171613		-1.66033	1.9772	11.0855	0.00776397	0.150108
Hspbp1	1.0317	3.22701	13.6761	0.00421621	0.0264391		-0.622999	3.22701	5.08619	0.0480929	0.282156
Nt5dc3	1.03064	2.86577	8.7582	0.0145019	0.0629331		-1.08666	2.86577	9.73862	0.0110331	0.166072
Ell2	1.02967	5.16702	18.813	0.00151931	0.0129325		-0.538989	5.16702	5.24889	0.045268	0.276765
Ap1s1	1.02952	4.28501	14.6824	0.00339149	0.0226958		0.0206715	4.28501	0.00609433	0.939336	0.976226
Rap2c	1.02951	5.35879	25.6497	0.000509475	0.00623752		-0.593669	5.35879	8.66867	0.0148806	0.185275
Dmxl2	1.0293	7.32356	19.1635	0.00142742	0.0123358		-0.259702	7.32356	1.24512	0.290926	0.583763
Fam149a	1.02894	3.81993	9.97009	0.0103669	0.0497072		-0.407122	3.81993	1.59838	0.235182	0.532047
Poc1a	1.02804	2.73917	17.9262	0.00178564	0.0144816		0.0674988	2.73917	0.0801572	0.782936	0.906954
Mpp1	1.02778	5.26672	17.0449	0.00210818	0.0162309		0.280856	5.26672	1.306	0.280093	0.575047
Hirip3	1.02759	3.07043	19.3063	0.0013919	0.0121143		-0.542162	3.07043	5.49483	0.0413749	0.266494
Zc3h8	1.02679	2.80507	12.1091	0.00604267	0.0342227		-0.419974	2.80507	2.07886	0.18033	0.477111
Fndc3b	1.02663	6.9734	21.2713	0.000996643	0.00967797		-0.766993	6.9734	11.988	0.00622029	0.140126
Ccna2	1.02578	7.12694	17.8511	0.00181072	0.0145654		0.367509	7.12694	2.33792	0.157662	0.449733
Prim2	1.02519	4.96933	12.8204	0.00511471	0.0304784		0.29053	4.96933	1.05681	0.328487	0.619133
Pdia5	1.02421	2.17308	15.9425	0.0026166	0.0188862		-0.705303	2.17308	7.70372	0.0198343	0.204111
Acot7	1.02336	3.09372	20.3207	0.0011681	0.0106992		-0.567325	3.09372	6.37838	0.0303861	0.237937
Fbxl5	1.02321	7.89104	14.1815	0.00377493	0.0244669		-0.255166	7.89104	0.899639	0.365531	0.650257
Tpx2	1.02152	5.63149	10.7655	0.00842035	0.0434165		0.142644	5.63149	0.21523	0.652765	0.842152
Slc35c1	1.02119	1.97893	3.62423	0.0864866	0.214808		-1.6819	1.97893	9.46415	0.0118917	0.170993
Gm36907	1.0182	1.10316	7.16365	0.0234868	0.0883461		-1.08833	1.10316	8.19835	0.0170797	0.193942
Filip1l	1.01806	5.12198	20.1915	0.00119405	0.0108187		-0.169678	5.12198	0.574736	0.466105	0.723863
Ttll12	1.01694	3.19164	7.3905	0.0218605	0.0841357		-0.979139	3.19164	6.88385	0.0257011	0.223983
Atad5	1.01649	5.40311	15.4359	0.00289939	0.0203103		-0.097761	5.40311	0.146273	0.710232	0.872033
Pdia6	1.01508	7.78399	24.5081	0.000601642	0.00700544		-0.159036	7.78399	0.614051	0.451667	0.714076
Ahr	1.01506	5.65419	30.0777	0.000280658	0.00424383		-0.595771	5.65419	10.5194	0.00897137	0.154058
Cd47	1.01368	6.08236	38.9563	0.000101873	0.00228929		-0.600262	6.08236	13.8606	0.00404822	0.123174
Gemin5	1.01339	5.24087	28.3249	0.000352327	0.00490674		-0.594577	5.24087	9.90456	0.0105505	0.163446
Gys1	1.01044	3.03834	8.75654	0.0145088	0.0629331		-0.821357	3.03834	5.85358	0.0364058	0.25341
Mt1	1.00953	7.5925	12.898	0.00502417	0.0300435		0.0349831	7.5925	0.0158182	0.902439	0.961161
Ptpn22	1.00949	3.46566	13.531	0.00435427	0.0270233		-0.589716	3.46566	4.70574	0.0555952	0.298503
Rasa3	1.00732	5.70748	18.2236	0.00169049	0.0138867		-0.257586	5.70748	1.2177	0.295998	0.589227
Dnaja1	1.00675	7.40443	14.1451	0.00380479	0.0245787		-0.302894	7.40443	1.30484	0.280294	0.575269
Rexo1	1.00536	2.37174	4.37585	0.0633037	0.174573		-1.21234	2.37174	6.31636	0.0310304	0.240034
Nup85	1.00471	5.80413	22.5905	0.000806209	0.00847313		-0.0743055	5.80413	0.126446	0.72963	0.88228
Tedc2	1.00267	3.01954	14.1926	0.00376585	0.024431		-0.143734	3.01954	0.300621	0.59568	0.808821
Umps	1.00259	4.91827	27.5302	0.000391996	0.0052734		-0.358631	4.91827	3.59781	0.0874801	0.356433
Mydgf	1.00175	4.94221	14.0572	0.0038781	0.0249671		-0.235904	4.94221	0.797739	0.393034	0.672451
Mapkapk2	1.00167	6.67254	35.2092	0.000152357	0.00285731		-0.62102	6.67254	13.7108	0.00418399	0.124019
Cdc42ep1	0.996339	1.64166	4.54099	0.0592902	0.166789		-1.30785	1.64166	7.72156	0.019726	0.204111
Mex3d	0.991948	1.51947	10.724	0.00851038	0.0438006		-1.13424	1.51947	13.9737	0.00394926	0.1226
Nol6	0.990979	3.36769	5.14647	0.0470216	0.142618		-1.22301	3.36769	7.76817	0.0194463	0.203081
Eif1	0.982276	6.04926	18.3517	0.00165139	0.0136909		-1.12981	6.04926	24.1425	0.000635317	0.0791653
H4c6	0.979398	5.50547	2.51657	0.144151	0.301749		1.4705	5.50547	5.61563	0.0396138	0.261914
Nectin1	0.972792	4.95886	3.16971	0.105772	0.245682		-1.59778	4.95886	8.28841	0.0166295	0.1917
Ckap4	0.967878	5.21761	5.39328	0.0429305	0.134038		-1.27025	5.21761	9.17175	0.0128972	0.174797
Gorasp2	0.967232	4.40354	7.86899	0.0188576	0.0757371		-1.15949	4.40354	11.2273	0.00749312	0.149391
Syvn1	0.966706	2.89479	4.71723	0.0553483	0.158961		-1.41861	2.89479	9.9415	0.0104465	0.162696
Tcf7	0.96201	1.06601	5.81678	0.0368805	0.120582		-1.15085	1.06601	8.28506	0.016646	0.1917
Pip5k1c	0.962007	3.40551	3.67197	0.0847274	0.211851		-1.19664	3.40551	5.63131	0.0393919	0.261664
Atp2b2	0.958249	2.45547	2.48778	0.146224	0.304584		-1.95576	2.45547	9.74095	0.0110262	0.166072
Faap24	0.957918	1.3295	7.45363	0.0214325	0.0830388		-1.07704	1.3295	9.40653	0.0120821	0.172024
Gsk3a	0.957337	2.62333	3.83144	0.0791654	0.202455		-1.33614	2.62333	7.33798	0.0222244	0.212451
Tbc1d2	0.956953	4.18184	9.50406	0.0117619	0.0542571		-1.06738	4.18184	11.7871	0.00652914	0.140608
Pstpip2	0.946366	3.04322	5.9952	0.0346476	0.115441		-1.00094	3.04322	6.70881	0.0272164	0.228486
Clip2	0.94243	3.37116	6.00179	0.0345683	0.115313		-1.00532	3.37116	6.82793	0.0261737	0.225613
Dpp9	0.938461	3.68158	4.4182	0.062243	0.172322		-1.00348	3.68158	5.04966	0.0487566	0.284445
Nol4l	0.937579	2.26157	2.86937	0.121558	0.26966		-1.32977	2.26157	5.66861	0.0388705	0.261093
Itprip	0.932988	4.60331	21.877	0.000903156	0.0090766		-1.05017	4.60331	27.6143	0.000387551	0.0702229
Ppt2	0.930607	1.79578	5.70528	0.0383659	0.12384		-1.11125	1.79578	8.09284	0.0176261	0.196254
Atn1	0.92476	2.21425	1.94362	0.193874	0.364526		-1.54538	2.21425	5.25508	0.0451647	0.27639
Cherp	0.920628	3.20193	4.14353	0.0695378	0.18565		-1.32022	3.20193	8.37168	0.0162261	0.190055
Map1s	0.914311	1.70437	7.0196	0.0245963	0.0911995		-1.00382	1.70437	8.4604	0.0158092	0.188574
Atxn2l	0.910792	4.11709	3.29348	0.100026	0.236762		-1.47702	4.11709	8.43131	0.0159444	0.188574
Farp1	0.904475	3.36857	5.16598	0.0466811	0.141818		-1.09211	3.36857	7.48602	0.0212169	0.209643
Nacc1	0.899892	4.44248	4.15906	0.0690981	0.185124		-1.1508	4.44248	6.73774	0.0269585	0.227999
Grin1	0.888748	1.06543	1.31978	0.27772	0.461078		-1.85123	1.06543	5.36829	0.0433243	0.27135
Slc25a22	0.885327	1.40516	2.5946	0.138719	0.294688		-1.52558	1.40516	7.43319	0.0215699	0.21056
Mpp2	0.883094	1.86021	2.15806	0.172973	0.339313		-1.43719	1.86021	5.55696	0.0404574	0.264816
Gas2l1	0.882074	2.58051	4.49537	0.0603666	0.168855		-1.09053	2.58051	6.82558	0.0261937	0.225687
Khsrp	0.881588	4.33151	2.95445	0.116799	0.262315		-1.32067	4.33151	6.50524	0.0291184	0.233729
Gga1	0.878977	2.06421	3.17975	0.105291	0.245032		-1.28643	2.06421	6.69123	0.0273745	0.228486
Alg3	0.875367	1.24964	4.26876	0.0660874	0.17972		-1.12517	1.24964	6.99384	0.0248015	0.221373
Bend3	0.873001	2.56868	3.99403	0.0739559	0.193621		-1.15302	2.56868	6.89446	0.0256126	0.223983
Hist1h4m	0.872207	5.27408	3.09897	0.109244	0.250535		1.62518	5.27408	10.5382	0.00892768	0.153935
Cd44	0.868901	8.60479	9.19709	0.0128061	0.0577741		-1.55323	8.60479	28.4859	0.000344887	0.0694851
Hsf1	0.868754	2.12328	4.09942	0.0708064	0.188047		-1.53416	2.12328	12.3429	0.0057168	0.136181
Fntb	0.86601	1.42627	3.87621	0.0776866	0.200261		-1.03267	1.42627	5.49107	0.0414313	0.266684
Ssh1	0.863648	3.39846	2.91101	0.119199	0.266436		-1.29374	3.39846	6.41151	0.0300486	0.236887
Mark4	0.862577	2.23201	2.61805	0.137137	0.292494		-1.49743	2.23201	7.63817	0.0202388	0.206421
Nav2	0.856718	4.4174	4.69413	0.0558462	0.159733		-1.12905	4.4174	8.07028	0.0177457	0.196757
Pom121	0.84892	3.28906	3.19145	0.104733	0.244361		-1.41788	3.28906	8.66741	0.0148861	0.185275
Taf3	0.846462	2.02125	5.65444	0.0390675	0.125406		-1.24928	2.02125	12.0939	0.00606459	0.139029
Phc2	0.845645	5.12437	7.6252	0.02032	0.0799939		-1.08609	5.12437	12.4688	0.00555005	0.134755
Zfp598	0.845253	3.67585	7.74254	0.0195995	0.0779715		-1.29182	3.67585	17.736	0.00184991	0.100175
Smn1	0.841303	1.46864	7.62259	0.0203364	0.0800005		-1.23719	1.46864	16.186	0.00249257	0.108432
Nlgn2	0.837463	2.7023	2.10773	0.177601	0.345133		-1.5133	2.7023	6.65264	0.0277256	0.22957
Rela	0.835154	2.9995	5.74692	0.0378028	0.122554		-1.12097	2.9995	10.2446	0.00963887	0.159063
Tulp3	0.824094	2.53091	4.72707	0.055138	0.158542		-1.09656	2.53091	8.28866	0.0166282	0.1917
Iqsec1	0.822173	5.06719	7.56554	0.0206987	0.0810429		-1.24397	5.06719	17.0237	0.00211678	0.106097
Syt7	0.821285	1.39678	1.22435	0.294757	0.478492		-1.95694	1.39678	6.45803	0.0295824	0.234993
Plagl2	0.81584	3.16648	4.03819	0.0726154	0.191382		-1.39083	3.16648	11.4256	0.00713316	0.145622
Tnk2	0.812392	4.17515	4.78111	0.054	0.156362		-1.54747	4.17515	16.7433	0.00223443	0.106842
Ccnk	0.811955	2.86568	5.14463	0.0470539	0.142672		-1.20307	2.86568	11.1146	0.00770754	0.149986
Ccdc97	0.810865	2.50576	3.26864	0.101147	0.238586		-1.20489	2.50576	7.10123	0.0239599	0.217545
Card10	0.80939	2.81842	3.22283	0.103256	0.242087		-1.37533	2.81842	9.06548	0.0132881	0.177671
Patl1	0.80729	3.26394	4.74992	0.0546532	0.15763		-1.08021	3.26394	8.42306	0.015983	0.188776
Crtc2	0.805528	1.97977	3.42263	0.0944426	0.22789		-1.32652	1.97977	9.06059	0.0133064	0.177671
Hist1h4n	0.803386	6.08226	2.14899	0.173795	0.340419		1.29122	6.08226	5.48284	0.041555	0.267224
Scamp5	0.802191	3.6061	2.60621	0.137933	0.293745		-1.17505	3.6061	5.507	0.0411932	0.266105
Sf3a1	0.800716	3.98548	4.60442	0.0578326	0.163738		-1.23319	3.98548	10.7292	0.00849902	0.152581
Dcakd	0.800154	1.43957	2.46637	0.147791	0.306477		-1.15894	1.43957	5.10165	0.0478153	0.281749
Ehd2	0.794682	5.06957	4.34763	0.0640229	0.175894		-1.04166	5.06957	7.40669	0.0217497	0.211128
H4c3	0.79259	5.6038	1.97887	0.190218	0.360422		1.40542	5.6038	6.12693	0.0331046	0.246407
Larp1	0.78618	5.76324	3.66104	0.0851261	0.212593		-1.15429	5.76324	7.78329	0.0193566	0.202679
Snrpa	0.781064	2.91163	4.14865	0.0693926	0.185586		-1.02037	2.91163	7.02634	0.024543	0.220174
Upf1	0.780903	5.22426	3.65277	0.0854294	0.213156		-1.02495	5.22426	6.24088	0.0318372	0.241769
Mtf1	0.78051	3.68395	8.73984	0.0145786	0.0630802		-1.00451	3.68395	14.3706	0.0036243	0.119687
Pcbp3	0.780319	3.42512	3.18629	0.104979	0.2447		-1.03387	3.42512	5.54344	0.0406549	0.264826
Fbxl18	0.779427	2.58075	4.15557	0.0691965	0.185262		-1.05104	2.58075	7.48628	0.0212152	0.209643
Samd4b	0.779063	3.64374	3.81121	0.0798452	0.203701		-1.23164	3.64374	9.34944	0.0122744	0.173547
Plch2	0.77897	5.07699	4.60251	0.0578759	0.163791		-1.05749	5.07699	8.39953	0.0160938	0.18963
Elk1	0.778944	1.99036	3.10123	0.109132	0.250364		-1.054	1.99036	5.6255	0.0394739	0.261664
Pcdhgc4	0.76914	2.26759	4.45491	0.0613414	0.1707		-1.01826	2.26759	7.74433	0.0195887	0.203706
Syn2	0.767788	2.0065	2.83459	0.123574	0.272694		-1.02424	2.0065	4.99497	0.0497716	0.286318
Trak2	0.767388	5.34342	11.2022	0.00754028	0.0400734		-1.03388	5.34342	20.1448	0.0012036	0.087065
Akap12	0.767289	5.10839	7.66883	0.0200484	0.0792306		-1.02972	5.10839	13.6853	0.00420766	0.124019
Slc38a3	0.764915	4.31503	1.80116	0.209638	0.383362		-1.41046	4.31503	5.94949	0.0352034	0.251337
H2c8	0.763228	6.25068	2.44636	0.149276	0.308712		1.40178	6.25068	8.09282	0.0176262	0.196254
Gm36117	0.760468	1.77025	5.57112	0.0402518	0.128105		-1.17789	1.77025	13.1253	0.00477018	0.129043
Map3k14	0.758259	2.05689	4.45048	0.0614495	0.170892		-1.27662	2.05689	12.3161	0.00575297	0.136181
Tmem201	0.758121	2.76797	2.42795	0.150658	0.310409		-1.19024	2.76797	5.88047	0.0360637	0.252907
Palld	0.756613	6.30759	6.97698	0.0249368	0.0920236		-1.239	6.30759	18.3602	0.00164881	0.0939263
LOC101055758	0.755311	2.13337	7.87526	0.0188217	0.0756083		1.21199	2.13337	20.7295	0.00109034	0.087065
Mnt	0.754442	2.1137	2.49389	0.145781	0.304097		-1.47425	2.1137	9.18157	0.0128618	0.174797
Wbp11	0.751254	3.36521	4.54894	0.0591049	0.166482		-1.14331	3.36521	10.3762	0.00931188	0.15649
Tspan7	0.750848	3.39847	2.56791	0.140546	0.297036		-1.37228	3.39847	8.3395	0.0163805	0.191045
Faxc	0.73717	2.21487	2.91206	0.11914	0.266392		-1.17775	2.21487	7.29314	0.0225411	0.213088
Fam234b	0.736039	2.41139	2.42595	0.150809	0.310453		-1.08712	2.41139	5.22092	0.0457389	0.277923
Ube2o	0.734881	2.97675	2.90345	0.119622	0.267134		-1.26904	2.97675	8.46239	0.0158	0.188574
Foxp4	0.730574	1.49388	1.15345	0.308391	0.492568		-1.84866	1.49388	6.89993	0.0255671	0.223983
Fam222b	0.730274	2.12831	2.40474	0.152424	0.312141		-1.12756	2.12831	5.64448	0.0392068	0.261664
Ptpn23	0.729856	4.13626	3.98631	0.0741935	0.193832		-1.15408	4.13626	9.80632	0.0108331	0.165203
Pcbp2	0.725576	6.23086	6.20876	0.0321884	0.109462		-1.02428	6.23086	12.2478	0.00584664	0.137615
Irak1	0.725392	4.4383	4.25261	0.0665202	0.180495		-1.01225	4.4383	8.20166	0.0170629	0.193942
Pak6	0.725203	3.80005	3.20427	0.104127	0.243377		-1.04734	3.80005	6.60898	0.0281295	0.231016
Cacng7	0.723444	1.32532	1.90565	0.197918	0.369617		-1.29181	1.32532	5.90906	0.0357043	0.251823
Celsr2	0.720724	5.33143	3.26188	0.101455	0.239142		-1.16134	5.33143	8.33102	0.0164215	0.191081
Tmem267	0.718814	1.95939	3.50004	0.0912831	0.223184		-1.11924	1.95939	8.33795	0.016388	0.191045
Ywhae	0.71752	5.7826	3.84075	0.0788549	0.202027		-1.19231	5.7826	10.417	0.00921337	0.155841
Aadac	0.709298	4.09209	3.36177	0.0970231	0.231907		1.13693	4.09209	8.6471	0.0149736	0.185275
Inava	0.708434	2.0454	2.2009	0.169156	0.334886		-1.1858	2.0454	6.04588	0.0340437	0.248405
Gga3	0.697361	2.86784	3.38252	0.0961336	0.23059		-1.03838	2.86784	7.41081	0.0217217	0.211102
H2bc18	0.695231	7.24625	1.86569	0.202294	0.374651		1.25597	7.24625	5.98024	0.0348283	0.250196
Sufu	0.688379	2.72684	2.13807	0.174792	0.34167		-1.18952	2.72684	6.25697	0.0316631	0.24148
Trim8	0.683558	3.99175	1.9697	0.19116	0.361524		-1.38017	3.99175	7.79198	0.0193052	0.202486
Vamp2	0.678848	2.54509	1.04969	0.330042	0.514946		-1.7749	2.54509	6.75963	0.0267654	0.22791
Med26	0.675328	2.14645	2.88997	0.120383	0.268088		-1.31952	2.14645	10.7117	0.00853724	0.152581
Gramd1b	0.670716	4.82757	2.17552	0.171403	0.33734		-1.05051	4.82757	5.26669	0.0449716	0.275934
Slc27a6	0.667285	1.06871	3.59591	0.0875521	0.216664		-1.1796	1.06871	10.9733	0.00798696	0.150318
Tmem136	0.662814	2.81519	2.47539	0.147129	0.305584		-1.04207	2.81519	6.03327	0.0341928	0.248464
Trib1	0.661375	5.00336	3.84165	0.0788251	0.201977		-1.27762	5.00336	13.9909	0.00393443	0.1226
Kmt2b	0.659925	4.08647	1.93203	0.195096	0.366163		-1.25885	4.08647	6.86396	0.025868	0.224353
Arsj	0.659692	1.09584	2.96234	0.116369	0.261649		-1.09007	1.09584	7.93677	0.0184739	0.199159
Vps37b	0.656189	3.07734	3.15479	0.106493	0.246669		-1.25219	3.07734	11.2062	0.00753274	0.149418
Hk1	0.654229	5.36029	3.766	0.0813908	0.206329		-1.05692	5.36029	9.69347	0.0111691	0.16697
Eif4ebp2	0.653663	4.36537	1.35367	0.272002	0.455058		-1.46054	4.36537	6.52384	0.028938	0.233347
Hs6st1	0.652464	4.30001	2.12455	0.176037	0.34321		-1.12478	4.30001	6.2057	0.0322221	0.243114
Jund	0.647939	3.29161	5.02875	0.0491416	0.146837		-1.07008	3.29161	13.5064	0.00437818	0.126035
Zscan22	0.647797	1.88296	2.0134	0.186725	0.356789		-1.06801	1.88296	5.38531	0.0430556	0.270752
Midn	0.647014	3.95174	2.24295	0.165515	0.330362		-1.32652	3.95174	9.16462	0.012923	0.174797
Git1	0.645791	3.45608	2.05849	0.182289	0.351512		-1.10261	3.45608	5.90096	0.0358056	0.251992
Gm8325	0.645356	2.07041	1.70722	0.22098	0.39672		-1.23859	2.07041	6.12773	0.0330954	0.246407
Fam219a	0.644594	1.44822	1.41256	0.262452	0.444198		-1.50226	1.44822	7.3329	0.0222601	0.212451
Hr	0.643284	4.13207	0.75374	0.405917	0.588636		-1.85437	4.13207	5.88703	0.0359809	0.252596
Pitpnm3	0.642921	3.48451	2.01493	0.186571	0.35674		-1.63499	3.48451	12.4113	0.00562541	0.135808
Hgs	0.632683	3.62732	1.74388	0.216459	0.391772		-1.1275	3.62732	5.4371	0.0422505	0.268967
Cic	0.632614	4.27219	1.77783	0.212381	0.386589		-1.28413	4.27219	7.1369	0.0236881	0.216406
Fjx1	0.623663	1.44246	2.63041	0.136313	0.29151		-1.3316	1.44246	11.5821	0.00686373	0.14298
Shank2	0.623531	2.05969	1.67665	0.224849	0.40144		-1.26668	2.05969	6.72158	0.0271022	0.228339
Tob2	0.617629	3.12464	1.49622	0.249664	0.430074		-1.55251	3.12464	9.04074	0.0133811	0.177742
Blcap	0.61718	3.92094	5.56441	0.040349	0.12827		-1.06	3.92094	16.158	0.00250647	0.108515
Kmt2d	0.615119	5.82633	1.26427	0.287455	0.470624		-1.27221	5.82633	5.27571	0.0448222	0.27561
Agap1	0.614288	4.58139	2.0768	0.180527	0.348836		-1.01956	4.58139	5.64418	0.039211	0.261664
Setd1a	0.613074	3.35417	1.86046	0.202877	0.375343		-1.21671	3.35417	7.15425	0.0235573	0.216024
Pigs	0.610182	2.64437	1.56968	0.239132	0.417836		-1.13123	2.64437	5.28865	0.044609	0.27504
Atg9a	0.608565	3.30081	2.16775	0.172099	0.338238		-1.04496	3.30081	6.29434	0.0312631	0.240779
Tjap1	0.608157	2.34359	2.05265	0.182855	0.35202		-1.09797	2.34359	6.56669	0.0285276	0.231837
Gm42368	0.604233	2.16855	2.10756	0.177617	0.345133		-1.08353	2.16855	6.65476	0.0277062	0.229506
Usp36	0.601556	3.31008	3.13593	0.107412	0.247917		-1.09083	3.31008	10.1284	0.00993925	0.160886
Klf16	0.600153	2.45932	2.47552	0.147119	0.305584		-1.27657	2.45932	10.8745	0.00818954	0.151191
Junb	0.599799	6.75641	10.3632	0.00934365	0.0464782		-1.15523	6.75641	37.7081	0.000116068	0.0569771
Brd4	0.596186	4.6956	2.07612	0.180592	0.348921		-1.05025	4.6956	6.34466	0.0307343	0.239187
Sf1	0.594398	4.56924	2.54027	0.142473	0.2996		-1.17078	4.56924	9.6491	0.0113046	0.168236
H1f5	0.589541	7.27025	4.3903	0.0629393	0.173811		1.40573	7.27025	24.2739	0.000622952	0.0791653
Zfp553	0.586693	1.862	2.80855	0.125112	0.274981		-1.39358	1.862	15.2379	0.00301979	0.11276
Ino80e	0.583545	1.97295	3.47277	0.0923808	0.224883		-1.14991	1.97295	13.1641	0.00472838	0.12871
Rtn1	0.583115	1.75651	1.0444	0.331205	0.51623		-1.3377	1.75651	5.29751	0.0444638	0.27504
Meg3	0.582925	4.38559	0.791954	0.394691	0.578559		-1.82102	4.38559	7.27105	0.022699	0.213653
Ppp1r9b	0.578457	3.7299	1.97874	0.190231	0.360422		-1.03524	3.7299	6.2392	0.0318555	0.241769
CYTB	0.575144	7.04688	2.41564	0.151591	0.311151		-1.019	7.04688	7.4773	0.0212747	0.209643
Padi2	0.569304	1.02881	1.02732	0.334999	0.519558		-1.44765	1.02881	6.34126	0.0307697	0.239232
Tmcc2	0.565817	1.6852	1.44625	0.257196	0.439027		-1.33929	1.6852	7.8104	0.019197	0.20194
Polr2a	0.56483	5.89567	1.86169	0.202739	0.375159		-1.02447	5.89567	6.03544	0.034167	0.248464
Rhbdf2	0.563883	3.36498	1.4564	0.25564	0.436901		-1.22155	3.36498	6.65989	0.0276592	0.229309
H19	0.562965	2.79336	3.1156	0.108415	0.249561		1.17211	2.79336	13.576	0.00431084	0.125008
Mical2	0.560263	4.26148	3.60045	0.0873802	0.216328		-1.10645	4.26148	13.7722	0.00412765	0.124019
Crtc3	0.56019	3.01657	2.4243	0.150934	0.310611		-1.22761	3.01657	11.3319	0.00730053	0.146814
Coro2b	0.556845	2.13177	1.08423	0.322595	0.507152		-1.35777	2.13177	6.21435	0.0321269	0.242895
Caskin2	0.556705	2.99501	1.48545	0.251262	0.431659		-1.18651	2.99501	6.58383	0.0283654	0.231443
Wipf2	0.550239	3.98198	1.68243	0.224112	0.400485		-1.3144	3.98198	9.31022	0.0124087	0.173604
Brsk1	0.550082	1.14239	1.28792	0.283249	0.466045		-1.12378	1.14239	5.241	0.0454003	0.276929
Mef2d	0.547861	4.07207	1.12441	0.314238	0.49844		-1.29153	4.07207	6.06801	0.033784	0.247784
Glis2	0.546573	3.32826	2.82527	0.124122	0.273566		-1.09158	3.32826	11.0478	0.00783806	0.150227
Gnao1	0.540432	3.0766	0.911664	0.362481	0.546676		-1.42256	3.0766	6.07519	0.0337003	0.247771
Fus	0.539267	4.43229	2.03221	0.184857	0.354639		-1.05694	4.43229	7.67209	0.0200283	0.205144
H4c14	0.5378	3.09376	1.953	0.192892	0.363441		1.05765	3.09376	7.59329	0.0205215	0.207533
Kif1a	0.536682	5.06198	1.2891	0.283042	0.465991		-1.44856	5.06198	9.04781	0.0133544	0.177742
Ncdn	0.533398	3.37053	2.37833	0.154467	0.315159		-1.00038	3.37053	8.23491	0.0168952	0.19323
Rnf126	0.531399	2.6526	2.32332	0.158838	0.321188		-1.00992	2.6526	8.25041	0.0168177	0.192754
Card6	0.53063	2.64723	3.40507	0.095178	0.229105		-1.03016	2.64723	12.607	0.00537375	0.133788
Micall2	0.524294	2.31033	2.13199	0.17535	0.342412		-1.15186	2.31033	10.0368	0.0101842	0.162061
Dvl3	0.523483	2.90962	1.12203	0.314724	0.49901		-1.3227	2.90962	6.92557	0.0253552	0.223434
Ctif	0.521928	2.38469	1.12056	0.315025	0.499366		-1.40416	2.38469	7.79162	0.0193074	0.202486
Rgp1	0.517967	3.94	1.39603	0.265085	0.44711		-1.06068	3.94	5.74754	0.0377945	0.257809
Samd14	0.507212	2.36206	0.942134	0.354922	0.538851		-1.29289	2.36206	5.91823	0.0355899	0.251507
Zmat3	0.503532	3.45299	1.15359	0.308363	0.492562		-1.08968	3.45299	5.29195	0.0445549	0.27504
Mmp14	0.501032	6.17224	1.63533	0.230226	0.407759		-1.17395	6.17224	8.77642	0.0144263	0.182388
Irf2bpl	0.500991	3.62686	1.40608	0.263479	0.44542		-1.54312	3.62686	12.7315	0.00522077	0.132997
Pcnx3	0.497119	4.39535	1.07593	0.324362	0.508857		-1.18715	4.39535	5.98582	0.0347608	0.249893
Bag6	0.494681	4.50664	1.26056	0.288122	0.471298		-1.08023	4.50664	5.89482	0.0358828	0.252445
Plekhg3	0.490666	5.49076	2.19286	0.169863	0.33558		-1.09002	5.49076	10.6133	0.00875621	0.153646
Lasp1	0.486499	5.27679	1.19324	0.300631	0.485116		-1.35144	5.27679	8.91157	0.01388	0.180386
Mllt6	0.481068	5.02217	1.79743	0.210074	0.383839		-1.24166	5.02217	11.6502	0.00675037	0.142585
Flt1	0.478512	4.47265	2.75951	0.128074	0.279131		-1.00118	4.47265	11.881	0.00638264	0.140202
Fbrs	0.4785	3.27008	1.32154	0.277419	0.460802		-1.23806	3.27008	8.58956	0.0152253	0.186867
Epn1	0.466887	4.179	1.2944	0.282113	0.465427		-1.02911	4.179	6.17551	0.0325569	0.244183
Creld1	0.46589	2.02019	2.2121	0.168176	0.33375		-1.10111	2.02019	12.0493	0.00612962	0.139456
Dab2ip	0.465525	4.34282	1.08982	0.321413	0.5058		-1.01238	4.34282	5.0658	0.048462	0.283312
Spata2	0.464151	2.81459	1.08408	0.322627	0.507152		-1.02008	2.81459	5.13734	0.047182	0.280736
Csrnp1	0.463124	3.28503	1.29419	0.282149	0.465448		-1.22896	3.28503	8.84788	0.0141342	0.180982
Gdnf	0.461687	1.50623	1.01107	0.338668	0.523346		-1.05699	1.50623	5.17328	0.0465546	0.280042
Ccbe1	0.460212	3.01721	2.41546	0.151605	0.311151		-1.01852	3.01721	11.6058	0.00682407	0.142756
2310061I04Rik	0.456324	1.28576	0.972905	0.347527	0.531123		-1.38158	1.28576	8.52077	0.0155329	0.188162
Etv5	0.448208	3.50141	1.91826	0.196562	0.367914		-1.03768	3.50141	10.0792	0.0100697	0.161336
Foxk1	0.443804	4.29292	0.992224	0.343001	0.527356		-1.18999	4.29292	6.94784	0.0251729	0.222686
Elfn1	0.435862	1.01891	0.530836	0.48319	0.656854		-1.91214	1.01891	9.30904	0.0124128	0.173604
Shb	0.430563	2.72372	1.99194	0.188886	0.358974		-1.12302	2.72372	13.2045	0.00468537	0.12871
Slc7a1	0.422396	5.26264	1.00506	0.340041	0.524412		-1.19755	5.26264	7.86899	0.0188576	0.201034
Piezo1	0.414774	5.69713	1.5612	0.240317	0.419201		-1.05927	5.69713	9.98423	0.0103278	0.162513
Sertad4	0.412736	2.91975	1.18053	0.30308	0.487555		-1.00959	2.91975	6.9235	0.0253722	0.223484
BC024978	0.410182	1.96711	1.55557	0.241107	0.419949		-1.18135	1.96711	12.5012	0.00550806	0.134297
Peg13	0.390637	4.1949	1.14833	0.309411	0.493398		-1.02057	4.1949	7.6836	0.0199575	0.204891
Cep170b	0.372352	5.30471	0.597625	0.457606	0.6352		-1.30178	5.30471	7.07139	0.0241902	0.218731
Btg2	0.363126	5.32134	1.31859	0.277923	0.461329		-1.07096	5.32134	11.2253	0.0074968	0.149391
Spry4	0.362516	1.16753	0.291408	0.60129	0.749685		-1.57203	1.16753	5.13398	0.0472412	0.280736
Pigt	0.358106	3.52083	0.446557	0.519301	0.686438		-1.26762	3.52083	5.40966	0.0426747	0.270196
H4c4	0.350025	6.76338	1.00786	0.339402	0.523932		1.30641	6.76338	13.6654	0.00422624	0.124072
Zfp36	0.346756	3.78876	0.8141	0.388407	0.572364		-1.27657	3.78876	10.6612	0.00864873	0.15318
Rps6ka2	0.339974	3.94349	1.04375	0.331347	0.516329		-1.12906	3.94349	11.2123	0.00752128	0.149418
Bcl6	0.339514	4.05269	0.541663	0.478876	0.652917		-1.26811	4.05269	7.30969	0.0224236	0.213082
Bag3	0.33834	3.76544	0.509893	0.491732	0.66389		-1.13821	3.76544	5.61732	0.0395898	0.261914
Phf2	0.315784	3.20823	0.323918	0.581986	0.735796		-1.30426	3.20823	5.32171	0.0440702	0.273571
Rnf44	0.312799	3.33875	0.442932	0.520964	0.687655		-1.20736	3.33875	6.39128	0.0302541	0.237522
Klc2	0.308068	2.70244	0.564775	0.469889	0.645073		-1.07432	2.70244	6.69074	0.0273789	0.228486
Map2k7	0.299425	3.65185	0.4906	0.499843	0.671232		-1.18342	3.65185	7.43335	0.0215689	0.21056
Gm46282	0.281534	1.65612	0.617437	0.450459	0.629117		-1.05686	1.65612	8.44978	0.0158584	0.188574
Zfp703	0.275007	1.07534	0.174678	0.684938	0.80871		-1.53699	1.07534	5.11308	0.0476114	0.281618
Slc24a3	0.272665	2.57398	0.277909	0.609723	0.757046		-1.2041	2.57398	5.23295	0.0455355	0.277029
Skint6	0.257673	1.44615	0.470467	0.508568	0.677725		1.30487	1.44615	12.1707	0.00595474	0.138585
Neil3	0.251784	3.03489	1.33653	0.274872	0.45819		1.01828	3.03489	21.8202	0.000911463	0.0834152
Zfp526	0.250621	1.99945	0.323778	0.582066	0.735809		-1.07678	1.99945	5.79963	0.0371044	0.255993
Cstdc5	0.245965	9.61957	0.28014	0.608311	0.75572		1.30161	9.61957	7.60485	0.0204482	0.207149
Nphp4	0.243873	1.44585	0.246248	0.630598	0.77166		-1.11878	1.44585	5.00474	0.0495885	0.286086
Acvr2b	0.217165	3.39027	0.292524	0.600604	0.749067		-1.00949	3.39027	6.17211	0.0325949	0.244311
Zfp609	0.204196	3.62626	0.191327	0.671233	0.799826		-1.05703	3.62626	4.99601	0.0497521	0.286318
Mtss2	0.204168	2.40057	0.0845825	0.777202	0.868995		-1.74506	2.40057	5.74186	0.0378707	0.25793
Srebf2	0.200655	5.55748	0.187978	0.673931	0.801731		-1.11458	5.55748	5.6535	0.0390807	0.261664
Plekhg2	0.185163	2.94372	0.155221	0.701976	0.821075		-1.19846	2.94372	6.27774	0.03144	0.241252
Ifit3	0.184505	6.91499	0.175416	0.684314	0.808147		1.07957	6.91499	5.88798	0.0359688	0.252596
Whrn	0.153657	1.63017	0.0998971	0.758538	0.855929		-1.3516	1.63017	7.3411	0.0222027	0.212451
Gse1	0.152361	3.54584	0.0825193	0.779854	0.870925		-1.37692	3.54584	6.44702	0.029692	0.23539
Rdh16	0.137792	3.54077	0.10114	0.757095	0.854691		1.11828	3.54077	6.59489	0.0282614	0.231205
Cdkn1a	0.130689	2.47255	0.0636208	0.806038	0.887618		-1.65184	2.47255	9.49852	0.0117799	0.170586
Mink1	0.129222	3.90365	0.0413656	0.842967	0.910962		-1.46069	3.90365	5.03568	0.0490137	0.284626
Casz1	0.127895	3.80829	0.0928074	0.766967	0.861649		-1.30267	3.80829	9.25339	0.0126065	0.174214
Bcorl1	0.124776	2.65702	0.0797964	0.783411	0.873275		-1.3128	2.65702	8.45247	0.0158459	0.188574
Egr1	0.123184	4.189	0.0408642	0.843908	0.911479		-2.41331	4.189	13.9248	0.00399173	0.1226
H2aw	0.0852196	4.83915	0.0476988	0.831568	0.903446		1.67043	4.83915	17.5972	0.0018986	0.101334
Wdtc1	0.0771069	3.78519	0.021661	0.885956	0.936008		-1.40034	3.78519	6.82261	0.0262192	0.225808
Matn3	0.0699479	2.88579	0.0127034	0.912521	0.952355		2.12097	2.88579	11.1751	0.00759155	0.149545
Trib3	0.0664975	1.66413	0.0295495	0.866991	0.925258		-1.02923	1.66413	6.84567	0.0260226	0.224801
Hbegf	0.0646556	5.81919	0.0605645	0.81065	0.890065		-1.1914	5.81919	19.9511	0.00124422	0.0883847
Phactr4	0.0559833	3.64825	0.0131166	0.911117	0.951463		-1.19217	3.64825	5.74467	0.0378329	0.257896
Acta2	0.0362405	5.92063	0.00942866	0.92459	0.958545		1.12729	5.92063	8.93799	0.0137761	0.180143
Usp43	0.0148828	2.21046	0.00193008	0.965834	0.981743		-1.19133	2.21046	11.8699	0.00639966	0.140202
Cacng4	-0.018187	1.77686	0.000974354	0.975721	0.987573		-1.50701	1.77686	6.26796	0.0315449	0.24148
Cbarp	-0.0402389	1.29767	0.00541945	0.942786	0.968484		-1.262	1.29767	5.05739	0.0486152	0.284059
Gm7609	-0.0521283	2.36421	0.00974766	0.92333	0.957965		1.43888	2.36421	7.30876	0.0224302	0.213082
Rxfp1	-0.0603345	2.30815	0.0249381	0.877706	0.931237		1.05693	2.30815	7.62071	0.0203482	0.206649
Phf11d	-0.139693	5.34253	0.251246	0.627192	0.768922		1.34032	5.34253	22.4864	0.000819545	0.0828864
Sik1	-0.201566	4.62497	0.21304	0.654404	0.787758		-1.04958	4.62497	5.62611	0.0394653	0.261664
Cryab	-0.244853	4.17733	0.410191	0.536462	0.699757		-1.16757	4.17733	9.01717	0.0134705	0.178294
Gbp2	-0.262557	6.55183	0.847964	0.379094	0.563392		1.42773	6.55183	24.2138	0.000628574	0.0791653
Gprc5a	-0.269376	3.70313	0.532857	0.482379	0.656017		-1.20515	3.70313	10.2742	0.00956411	0.158532
Il1f8	-0.270881	1.45837	0.395338	0.543788	0.705705		1.5046	1.45837	12.0766	0.00608972	0.139029
Adgrf4	-0.318586	6.32847	1.81546	0.207981	0.381746		1.0767	6.32847	20.3564	0.00116104	0.087065
Akr1c14	-0.426983	2.4582	0.619342	0.449782	0.628746		1.62508	2.4582	8.73997	0.0145781	0.183567
Slc45a2	-0.432635	4.26393	1.36768	0.269687	0.452382		1.53603	4.26393	16.7021	0.00225239	0.107181
Cryzl2	-0.439473	2.9833	3.60047	0.0873797	0.216328		1.05729	2.9833	20.6513	0.00110471	0.087065
Tnni2	-0.501824	2.47882	3.13906	0.107259	0.247686		1.23646	2.47882	18.8456	0.00151046	0.0928787
Psrc1	-0.50255	2.04802	1.18276	0.302647	0.487097		1.25988	2.04802	7.37024	0.022	0.21193
Xist	-0.534115	8.41174	0.498033	0.49669	0.668341		11.8871	8.41174	225.28	4.05159e-08	0.000800109
Enpp2	-0.543159	6.31041	1.42466	0.260547	0.442371		1.02826	6.31041	5.03774	0.0489756	0.284626
Ifi35	-0.553871	5.67326	7.77293	0.019418	0.0775306		1.00395	5.67326	25.244	0.000540138	0.07565
Tyr	-0.582379	7.3257	2.42032	0.151235	0.310845		1.1957	7.3257	9.99924	0.0102865	0.162494
Gm30116	-0.605283	2.07121	0.738819	0.410437	0.59284		1.81051	2.07121	6.4275	0.0298874	0.235992
Lockd	-0.629966	1.48076	2.6878	0.132569	0.286305		1.11775	1.48076	8.44325	0.0158887	0.188574
Misp	-0.644167	1.8971	6.45922	0.0295707	0.103347		1.01008	1.8971	15.8419	0.00267	0.110801
Plcxd3	-0.664443	1.87012	3.90055	0.0768969	0.19868		1.16305	1.87012	11.8786	0.00638625	0.140202
Prr15	-0.682575	1.76749	7.85449	0.0189409	0.0759943		1.12352	1.76749	21.1949	0.00100925	0.0859396
Snca	-0.683796	1.80826	2.09176	0.179104	0.347065		1.0773	1.80826	5.17466	0.0465308	0.280042
Lepr	-0.684869	4.15159	2.71148	0.131063	0.283859		1.27279	4.15159	9.20838	0.0127658	0.174773
Agr2	-0.694553	2.43827	3.49914	0.091319	0.223237		1.31479	2.43827	12.3819	0.00566444	0.136084
Fxyd3	-0.695192	5.24157	3.10489	0.108948	0.250147		1.15328	5.24157	8.43109	0.0159454	0.188574
C2	-0.695934	4.77626	4.26904	0.0660797	0.17972		1.15248	4.77626	11.5581	0.00690426	0.143673
Art3	-0.726662	4.43095	6.24878	0.0317516	0.108427		1.21414	4.43095	17.2022	0.00204577	0.104663
Crybb1	-0.739984	2.55574	0.711911	0.418796	0.600174		-2.16595	2.55574	5.42204	0.0424828	0.269586
Cldn8	-0.768165	2.89579	3.37612	0.0964067	0.230936		1.26938	2.89579	9.10918	0.0131256	0.17657
Tyrp1	-0.779877	7.6504	5.66422	0.0389313	0.125051		1.06573	7.6504	10.4747	0.00907609	0.155181
Mcoln3	-0.810833	3.15948	2.36666	0.155381	0.316499		1.47758	3.15948	7.70544	0.0198239	0.204111
Serpinb11	-0.826061	7.38515	7.43417	0.0215634	0.0833823		1.03955	7.38515	11.6875	0.00668919	0.142347
Dpyd	-0.829783	3.11152	15.1097	0.00310103	0.0213526		1.26982	3.11152	34.9977	0.000156015	0.0569771
Lgsn	-0.837608	3.35565	0.79216	0.394632	0.578516		-3.01863	3.35565	8.48518	0.0156951	0.188574
Zpbp	-0.856079	1.85785	8.27406	0.0167003	0.069754		1.01106	1.85785	11.5359	0.00694187	0.144303
Adamts16	-0.856156	2.86386	1.33744	0.274719	0.458051		2.62265	2.86386	11.6714	0.00671554	0.142585
Il20ra	-0.866673	2.89129	8.6312	0.0150427	0.0645088		1.16887	2.89129	15.6039	0.00280166	0.111153
Edn3	-0.868493	4.77075	4.28467	0.0656642	0.178961		1.84062	4.77075	18.4654	0.0016176	0.0939263
Lrrn4cl	-0.883049	3.28849	9.06007	0.0133083	0.0592995		1.04452	3.28849	12.6401	0.00533261	0.133788
Tnfrsf19	-0.88679	4.51132	11.1784	0.00758531	0.0402285		1.07859	4.51132	16.4521	0.00236508	0.107743
Bace2	-0.896365	5.9599	14.2543	0.00371603	0.0241713		1.16455	5.9599	23.8359	0.000665324	0.0796242
Hacd4	-0.934195	6.16278	29.6218	0.00029746	0.00441673		1.12232	6.16278	42.4731	7.17927e-05	0.0569771
Slc24a5	-0.939809	5.34928	7.95018	0.0183992	0.0744106		1.19419	5.34928	12.726	0.00522734	0.132997
Slc22a4	-0.941879	3.14535	17.7916	0.00183086	0.0146915		1.09278	3.14535	23.8874	0.000660161	0.0794931
Kcnj13	-0.942148	4.89023	9.61711	0.0114036	0.0529962		1.10777	4.89023	13.2293	0.00465911	0.12871
Tent5a	-0.950985	6.39117	12.6945	0.00526563	0.0311128		1.01354	6.39117	14.3914	0.00360816	0.119353
Pigyl	-0.958647	2.66129	9.74403	0.011017	0.0518131		1.19652	2.66129	15.1039	0.00310477	0.11363
Crygf	-0.960383	2.36138	0.546427	0.476999	0.651392		-3.80558	2.36138	6.24774	0.0317629	0.241716
Ogn	-0.967091	7.73652	9.52643	0.01169	0.0540388		1.08184	7.73652	11.87	0.00639959	0.140202
Ano5	-1.00071	1.86256	3.14806	0.10682	0.247115		1.81421	1.86256	10.1116	0.00998364	0.160944
H2bu2	-1.00108	1.20147	6.24527	0.0317896	0.108519		1.23524	1.20147	9.50252	0.0117669	0.170586
Tmem64	-1.00246	6.20616	29.0353	0.000320892	0.00460577		0.425892	6.20616	5.31956	0.0441049	0.273636
Lenep	-1.00289	2.00203	3.96761	0.0747728	0.195035		-1.53712	2.00203	8.687	0.0148021	0.185125
Col11a1	-1.0034	5.32073	33.0245	0.000195797	0.00335351		0.381256	5.32073	4.83861	0.0528209	0.293008
Tk2	-1.00523	4.31992	25.9979	0.000484817	0.00602907		0.187149	4.31992	0.914204	0.361842	0.64666
Golph3	-1.00615	7.23564	20.0438	0.00122459	0.0110124		0.262562	7.23564	1.38931	0.266166	0.561788
Cutal	-1.00813	1.24531	13.2317	0.0046566	0.0284368		0.561983	1.24531	4.13853	0.0696804	0.324437
Rps4l	-1.00914	4.51651	20.0597	0.00122126	0.0109924		0.496758	4.51651	4.92261	0.0511551	0.28923
Pigp	-1.00963	5.15808	12.8088	0.00512839	0.0305414		0.72023	5.15808	6.57598	0.0284396	0.231443
Pcyt1a	-1.01035	6.30566	16.484	0.00235031	0.0175353		-0.0310286	6.30566	0.0158267	0.902414	0.961161
Gm15711	-1.01083	1.92916	15.3389	0.00295761	0.0206604		0.691216	1.92916	7.22576	0.0230273	0.21484
Ccdc69	-1.01098	1.67449	11.1712	0.00759898	0.040275		0.973663	1.67449	10.3977	0.00925973	0.156292
Chd6	-1.01118	7.69201	37.6489	0.000116799	0.00246953		0.379356	7.69201	5.38809	0.0430119	0.270752
Asah2	-1.01195	4.53771	28.5684	0.000341149	0.00478651		0.300703	4.53771	2.55993	0.141099	0.429341
Ptpn13	-1.01215	9.00678	25.1051	0.000551146	0.00658955		0.0825209	9.00678	0.170188	0.688766	0.860609
Ppdpf	-1.01321	4.39734	23.7294	0.000676147	0.00756518		0.320504	4.39734	2.4088	0.152113	0.443647
Gramd4	-1.01353	4.75087	15.2534	0.00301017	0.0209092		-0.0751626	4.75087	0.0851299	0.776505	0.904472
Slc17a9	-1.0136	1.21189	10.7531	0.00844719	0.0435094		-0.474721	1.21189	2.32099	0.159026	0.451226
Myh11	-1.01371	5.88211	6.10529	0.0333522	0.112281		1.8166	5.88211	18.8725	0.00150322	0.0928787
Nkiras2	-1.01437	5.03156	12.6733	0.00529163	0.0312124		0.403277	5.03156	2.03263	0.184815	0.481813
Gstt2	-1.01456	3.13542	7.8007	0.0192539	0.0769845		0.906595	3.13542	6.25287	0.0317074	0.24148
Oat	-1.01456	9.17134	27.4778	0.000394797	0.00529969		0.802069	9.17134	17.3009	0.00200773	0.103887
N4bp2l1	-1.01468	3.81609	32.1595	0.000217034	0.00359055		0.0173856	3.81609	0.00956217	0.92406	0.970338
Gm6969	-1.01505	2.81172	11.5025	0.00699919	0.0380039		0.345092	2.81172	1.34427	0.273571	0.569048
Pink1	-1.01515	6.57711	26.4607	0.000454233	0.00580626		0.516117	6.57711	6.9371	0.0252606	0.222934
Tbc1d10a	-1.01789	5.81287	20.3761	0.00115717	0.0106386		0.313741	5.81287	1.96806	0.191329	0.488476
Plce1	-1.01806	6.63178	37.2478	0.000121896	0.00252063		0.0916029	6.63178	0.30722	0.591731	0.806676
Dlg3	-1.01812	5.61526	13.2306	0.00465781	0.0284368		0.349985	5.61526	1.58856	0.236524	0.533194
Zfp949	-1.01889	4.57644	26.8767	0.000428705	0.0056141		0.618045	4.57644	9.99949	0.0102858	0.162494
Btbd3	-1.01953	5.6907	10.2755	0.00956085	0.0471458		0.336703	5.6907	1.13902	0.311278	0.602422
Hdgfl3	-1.01998	6.95821	39.0618	0.000100771	0.00227173		0.50239	6.95821	9.61703	0.0114039	0.168351
Filip1	-1.02001	2.34241	11.8247	0.0064701	0.0359413		0.90774	2.34241	9.40961	0.0120719	0.172002
Magi3	-1.02023	6.86745	27.7099	0.000382573	0.00517824		0.46979	6.86745	5.96597	0.0350017	0.250768
Spin4	-1.02039	3.35315	10.2122	0.00972162	0.0476975		0.561116	3.35315	3.1203	0.108182	0.386466
Ago4	-1.02048	4.11312	15.6505	0.00277528	0.0197216		0.251835	4.11312	0.966939	0.348943	0.636185
C430049B03Rik	-1.02234	3.07468	13.6619	0.00422943	0.026489		0.443493	3.07468	2.60124	0.138268	0.426644
Gm20075	-1.02258	3.42271	29.0825	0.000318928	0.00458383		0.445491	3.42271	5.5863	0.0400327	0.263448
Hectd2	-1.02401	3.73705	20.9181	0.00105656	0.0100011		0.549923	3.73705	6.10175	0.0333929	0.246685
Tmem50b	-1.02599	6.14284	17.8754	0.00180254	0.014528		0.519968	6.14284	4.65672	0.056664	0.30063
Ak3	-1.02739	6.93262	38.0291	0.000112202	0.00242159		0.587018	6.93262	12.5814	0.00540593	0.133948
Gm38865	-1.02919	4.62622	16.7525	0.00223045	0.0169216		0.381965	4.62622	2.34197	0.157338	0.449395
Stk35os1	-1.03023	2.13361	10.1899	0.00977885	0.0479245		0.516824	2.13361	2.58903	0.139098	0.427387
Ivd	-1.03029	5.78744	31.8367	0.000225663	0.00367303		0.452163	5.78744	6.22592	0.0320002	0.242433
Cnst	-1.03127	5.93431	30.1411	0.000278412	0.00421309		0.343695	5.93431	3.40427	0.0952119	0.368704
Tmprss2	-1.03128	5.26437	35.9918	0.000139685	0.0027231		0.577859	5.26437	11.4454	0.00709833	0.145494
Zfp810	-1.03205	4.54369	21.1437	0.00101781	0.00979061		0.644711	4.54369	8.3417	0.0163699	0.191045
Ndor1	-1.03217	5.01181	23.4955	0.000700658	0.00772233		0.270285	5.01181	1.63752	0.229936	0.526041
2010315B03Rik	-1.03247	5.5962	18.0122	0.00175748	0.0142943		0.803175	5.5962	10.9843	0.00796477	0.150318
Wdr45	-1.03248	3.75686	27.4328	0.000397221	0.00532179		0.436134	3.75686	4.95917	0.0504502	0.287958
Fgfr2	-1.0325	7.47463	20.2699	0.00117821	0.010752		0.657904	7.47463	8.32932	0.0164298	0.191081
Myl12b	-1.03265	7.35538	30.0554	0.000281453	0.00424933		0.734529	7.35538	15.3592	0.00294534	0.11276
Palmd	-1.03316	5.10794	18.0882	0.00173304	0.0141539		0.230604	5.10794	0.916311	0.361312	0.646351
Ctnnbip1	-1.03363	4.13835	15.7187	0.00273721	0.0195495		0.285809	4.13835	1.21976	0.295614	0.588945
Dct	-1.03669	9.93771	10.3961	0.00926361	0.046222		0.898403	9.93771	7.84789	0.0189789	0.201034
Dcaf11	-1.03731	5.62624	14.3209	0.00366319	0.023938		0.367945	5.62624	1.83167	0.206122	0.504461
Harbi1	-1.038	4.24059	34.606	0.000163075	0.00299017		0.603701	4.24059	11.8425	0.00644227	0.140267
Ypel2	-1.03923	6.0849	9.97343	0.0103577	0.0496948		0.302503	6.0849	0.860083	0.375845	0.658968
Baiap2l1	-1.0393	4.33959	15.6393	0.00278158	0.0197403		-0.0134187	4.33959	0.00264645	0.959999	0.985351
Pm20d2	-1.04035	3.03195	11.6802	0.00670115	0.0368927		0.466164	3.03195	2.37265	0.154911	0.447118
Aspn	-1.04207	5.26955	3.90031	0.0769046	0.19868		1.71328	5.26955	10.2273	0.00968293	0.159349
Aox3	-1.04251	5.16489	22.3923	0.000831823	0.00864115		0.988375	5.16489	20.1756	0.0011973	0.087065
Pard3b	-1.04349	4.83517	18.7177	0.00154553	0.0130823		0.134867	4.83517	0.317961	0.585424	0.802913
Babam2	-1.04371	4.81027	18.9015	0.00149545	0.0127956		-0.021931	4.81027	0.00848194	0.928464	0.97182
Ifi47	-1.04485	4.11908	4.83797	0.0528339	0.15415		1.23182	4.11908	6.68431	0.027437	0.228812
Nme3	-1.04486	3.11095	18.2358	0.00168672	0.0138731		0.760283	3.11095	9.73372	0.0110478	0.166144
Ctxn3	-1.04653	2.89428	7.96152	0.0183362	0.0742168		1.07122	2.89428	8.34653	0.0163466	0.191045
Itga2b	-1.04709	1.87253	12.8258	0.00510828	0.0304493		0.661338	1.87253	5.15902	0.0468023	0.280581
Pdhx	-1.04724	4.89169	36.2663	0.000135544	0.00266599		0.344631	4.89169	3.99119	0.0740431	0.333995
D130037M23Rik	-1.04729	2.30535	18.9684	0.0014777	0.0126798		0.322266	2.30535	1.81495	0.208039	0.506222
Btf3l4	-1.04767	5.89227	38.2905	0.000109167	0.00238368		0.488996	5.89227	8.4704	0.015763	0.188574
Bend7	-1.04784	2.55	12.0017	0.0062	0.034823		0.457121	2.55	2.30932	0.159975	0.452038
Gpcpd1	-1.04974	8.04312	10.1512	0.00987953	0.0482684		0.815049	8.04312	6.1707	0.0326106	0.244311
Chl1	-1.05054	8.25547	12.6255	0.0053507	0.0314668		0.672568	8.25547	5.23958	0.045424	0.276929
Mycbp2	-1.05059	9.4304	37.4979	0.000118687	0.00249078		0.445536	9.4304	6.8628	0.0258777	0.224353
Slc26a7	-1.05059	6.67956	16.5765	0.00230815	0.0172984		0.680556	6.67956	7.03924	0.0244414	0.219894
Fbxo32	-1.05102	4.84757	10.1159	0.00997234	0.0485297		0.636748	4.84757	3.75821	0.0816609	0.346129
Appl2	-1.05203	6.98843	17.4452	0.00195368	0.0153588		0.293976	6.98843	1.38829	0.26633	0.56185
Ubl3	-1.05251	6.79724	34.499	0.00016507	0.00300917		0.553965	6.79724	9.70042	0.011148	0.166781
Igfbp6	-1.05288	4.01448	12.3478	0.0057101	0.0329043		0.724933	4.01448	5.90965	0.035697	0.251823
2024-03-03	-1.05433	4.43793	20.2641	0.00117938	0.0107577		0.749367	4.43793	10.3326	0.0094188	0.157363
Paip2b	-1.05458	6.63642	40.9924	8.29e-05	0.00201212		0.388895	6.63642	5.67388	0.0387974	0.26078
Atox1	-1.05509	5.45336	24.7895	0.00057717	0.00676472		0.597759	5.45336	8.06374	0.0177806	0.196757
Gpr34	-1.05524	1.27536	3.85801	0.0782836	0.201199		1.54966	1.27536	8.23789	0.0168802	0.19323
Hsp25-ps1	-1.05574	2.39148	21.5834	0.000947082	0.00935616		-0.415747	2.39148	3.34218	0.0978729	0.37197
D3Ertd751e	-1.0559	4.33877	22.0229	0.000882238	0.00895755		0.651373	4.33877	8.47686	0.0157333	0.188574
Tmem53	-1.05593	1.96451	16.1237	0.00252361	0.0183897		0.618625	1.96451	5.58273	0.0400841	0.263452
LOC115488439	-1.05595	1.17207	10.6811	0.00860467	0.0440683		0.429992	1.17207	1.78285	0.211787	0.509361
Sema5a	-1.05604	6.1191	10.0934	0.0100319	0.0486994		0.0798339	6.1191	0.0588148	0.813346	0.92035
Zfp945	-1.05664	5.72688	23.075	0.000747495	0.0080576		0.607476	5.72688	7.72944	0.0196784	0.204035
Gid8	-1.05671	6.66098	23.8195	0.000666973	0.00750507		0.373901	6.66098	3.03621	0.112446	0.391888
Fahd2a	-1.05799	3.21473	21.702	0.000929034	0.00922865		0.506659	3.21473	5.0381	0.0489691	0.284626
Rerg	-1.05963	3.70179	11.8024	0.00650499	0.0361035		0.160586	3.70179	0.27502	0.611562	0.818955
Gm19240	-1.06322	2.96245	22.3727	0.000834417	0.00866354		0.572679	2.96245	6.5636	0.0285569	0.231979
Ccdc62	-1.06589	2.3951	17.5012	0.00193315	0.0152585		0.427813	2.3951	2.85121	0.122605	0.406721
Als2cl	-1.06813	6.73203	32.8774	0.000199227	0.00338874		0.185679	6.73203	1.01386	0.338036	0.627791
Mdp1	-1.06841	5.39899	39.3443	9.79e-05	0.00223619		0.634058	5.39899	14.0383	0.00389408	0.122413
3830406C13Rik	-1.0695	5.6373	36.9618	0.000125695	0.00256429		0.708647	5.6373	16.4153	0.00238221	0.107743
Naalad2	-1.07001	3.47706	14.6394	0.00342248	0.0228308		0.72522	3.47706	6.78999	0.0265004	0.226844
Ccdc181	-1.07004	4.35619	35.1155	0.000153965	0.00288198		0.756055	4.35619	17.7021	0.00186167	0.100175
Evi5	-1.07058	7.5424	46.5626	4.92e-05	0.00145665		0.254992	7.5424	2.69588	0.132053	0.418402
Abcc4	-1.07061	6.92518	23.533	0.000696664	0.00769018		0.426093	6.92518	3.79511	0.0803911	0.344001
Acbd4	-1.07118	3.68318	24.4997	0.000602386	0.00700584		0.342492	3.68318	2.54183	0.142363	0.430902
Cryge	-1.07152	3.93808	0.575356	0.465871	0.641922		-3.8202	3.93808	5.57585	0.0401834	0.263811
Tfdp2	-1.07169	6.06137	38.7199	0.000104394	0.00232571		0.657367	6.06137	14.7598	0.00333648	0.115416
Ccr9	-1.07298	1.71817	15.2513	0.00301146	0.0209108		1.09659	1.71817	15.962	0.00260637	0.110452
Ifnlr1	-1.07334	3.18892	19.982	0.00123765	0.0110676		0.0827076	3.18892	0.120211	0.736087	0.88614
Zfp108	-1.07396	2.47717	12.6133	0.00536594	0.0315096		0.799142	2.47717	7.03752	0.0244549	0.219916
Myb	-1.07418	3.02413	14.4418	0.00356948	0.0235124		0.667931	3.02413	5.64222	0.0392385	0.261664
Osbpl2	-1.07431	6.15967	44.8143	5.76e-05	0.00160497		0.501324	6.15967	9.91949	0.0105083	0.163339
Scrn3	-1.07605	4.23562	17.4985	0.00193412	0.0152585		0.493144	4.23562	3.72861	0.0826975	0.34903
Rhebl1	-1.07633	1.56684	13.1138	0.00478262	0.0289734		0.826954	1.56684	7.7923	0.0193033	0.202486
1110019D14Rik	-1.0772	2.59391	20.7254	0.00109109	0.0102263		0.809645	2.59391	11.799	0.00651045	0.140528
Cdkn2b	-1.0779	4.10344	30.3895	0.000269821	0.00413377		0.702774	4.10344	13.0608	0.00484067	0.129355
Acer3	-1.07848	8.16878	14.8065	0.00330387	0.0223198		0.958563	8.16878	11.7515	0.0065858	0.141212
Tshz2	-1.07939	6.3909	19.1491	0.00143106	0.012357		0.293427	6.3909	1.44311	0.25768	0.5538
Gpr160	-1.0797	4.57263	28.4855	0.000344909	0.00482384		0.647934	4.57263	10.3873	0.00928505	0.15649
Kifc3	-1.07979	5.48565	34.7311	0.00016078	0.00297293		0.261199	5.48565	2.07053	0.181127	0.477723
Phxr4	-1.0808	2.17498	10.8727	0.00819327	0.042629		0.188117	2.17498	0.332798	0.57694	0.797704
Hint3	-1.08103	5.26513	34.6217	0.000162785	0.00298949		0.722211	5.26513	15.6301	0.0027868	0.111153
Tmem62	-1.0814	4.47994	24.5009	0.00060228	0.00700584		0.462437	4.47994	4.54951	0.0590918	0.306842
Tacc1	-1.08148	6.79536	21.3464	0.000984439	0.00958869		0.337773	6.79536	2.12327	0.176155	0.470819
Pmm1	-1.08164	5.25439	14.8052	0.0033048	0.0223198		0.704692	5.25439	6.35856	0.0305902	0.23849
Psmb9	-1.08223	2.98143	6.11398	0.0332525	0.112041		1.29141	2.98143	8.65808	0.0149262	0.185275
Sigirr	-1.08327	1.9787	14.4116	0.00359262	0.0235948		0.475367	1.9787	2.80365	0.125403	0.410011
Marveld2	-1.08426	4.45392	31.4585	0.000236306	0.00377248		0.468808	4.45392	5.97253	0.0349218	0.250505
Pon2	-1.08432	7.05113	52.1767	3.06e-05	0.00113288		0.600452	7.05113	16.2459	0.00246318	0.108432
Phkb	-1.08439	6.77487	43.4824	6.52e-05	0.00171503		0.561931	6.77487	11.8642	0.00640849	0.140202
Zbtb8b	-1.08484	4.63191	12.6276	0.00534803	0.0314605		0.375563	4.63191	1.53909	0.243442	0.539446
[truncated: 861 more rows]

## Sheet: TableS4
Supplementary Table S4. Transposed gene matrix used in Gene Set Enrichment Anayalsis (GSEA) for abundnatly expressed exosomal miRNAs
Gene Set Name	Description	miRNAs
GO:0002534	cytokine production involved in inflammatory response	hsa-let-7a-5p	hsa-let-7b-5p	hsa-let-7c-5p	hsa-let-7d-5p	hsa-let-7e-5p	hsa-let-7f-5p	hsa-mir-15a-5p	hsa-mir-16-5p	hsa-mir-17-5p	hsa-mir-17-3p	hsa-mir-18a-5p	hsa-mir-19a-3p	hsa-mir-19b-3p	hsa-mir-20a-5p	hsa-mir-21-5p	hsa-mir-22-3p	hsa-mir-23a-3p	hsa-mir-24-3p	hsa-mir-26a-5p	hsa-mir-26b-5p	hsa-mir-27a-3p	hsa-mir-29a-3p	hsa-mir-30a-5p	hsa-mir-31-5p	hsa-mir-32-5p	hsa-mir-33a-5p	hsa-mir-92a-3p	hsa-mir-93-5p	hsa-mir-96-5p	hsa-mir-98-5p	hsa-mir-29b-3p	hsa-mir-103a-3p	hsa-mir-106a-5p	hsa-mir-107	hsa-mir-192-5p	hsa-mir-196a-5p	hsa-mir-197-3p	hsa-mir-198	hsa-mir-199a-5p	hsa-mir-199a-3p	hsa-mir-208a-3p	hsa-mir-129-5p	hsa-mir-148a-3p	hsa-mir-30c-5p	hsa-mir-30d-5p	hsa-mir-7-5p	hsa-mir-10a-5p	hsa-mir-10b-5p
GO:0002676	regulation of chronic inflammatory response	hsa-let-7a-5p	hsa-let-7c-5p	hsa-let-7e-5p	hsa-mir-17-5p	hsa-mir-18a-5p	hsa-mir-19a-3p	hsa-mir-19b-3p	hsa-mir-20a-5p	hsa-mir-21-5p	hsa-mir-23a-3p	hsa-mir-24-3p	hsa-mir-26b-5p	hsa-mir-29a-3p	hsa-mir-31-5p	hsa-mir-93-5p	hsa-mir-98-5p	hsa-mir-29b-3p	hsa-mir-106a-5p	hsa-mir-34a-5p	hsa-mir-187-3p	hsa-mir-203a-3p	hsa-mir-210-3p	hsa-mir-214-3p	hsa-mir-23b-3p	hsa-mir-125b-5p	hsa-mir-130a-3p	hsa-mir-143-3p	hsa-mir-125a-5p	hsa-mir-146a-5p	hsa-mir-194-5p	hsa-mir-106b-5p	hsa-mir-302a-3p	hsa-mir-302b-3p	hsa-mir-302c-3p	hsa-mir-302d-3p	hsa-mir-372-3p	hsa-mir-373-3p	hsa-mir-374a-5p	hsa-mir-335-5p	hsa-mir-20b-5p	hsa-mir-429	hsa-mir-452-5p	hsa-mir-412-3p	hsa-mir-512-3p	hsa-mir-520e	hsa-mir-519c-5p	hsa-mir-520a-3p	hsa-mir-526b-3p
GO:0006925	inflammatory cell apoptotic process	hsa-let-7a-5p	hsa-let-7b-5p	hsa-let-7c-5p	hsa-let-7e-5p	hsa-let-7f-5p	hsa-mir-16-5p	hsa-mir-17-5p	hsa-mir-18a-5p	hsa-mir-19a-3p	hsa-mir-19b-3p	hsa-mir-20a-5p	hsa-mir-21-5p	hsa-mir-22-3p	hsa-mir-23a-3p	hsa-mir-24-3p	hsa-mir-25-3p	hsa-mir-26a-5p	hsa-mir-26b-5p	hsa-mir-27a-3p	hsa-mir-30a-5p	hsa-mir-32-5p	hsa-mir-92a-3p	hsa-mir-93-5p	hsa-mir-98-5p	hsa-mir-100-5p	hsa-mir-101-3p	hsa-mir-106a-5p	hsa-mir-107	hsa-mir-192-5p	hsa-mir-196a-5p	hsa-mir-199a-5p	hsa-mir-30c-5p	hsa-mir-30d-5p	hsa-mir-7-5p	hsa-mir-10a-5p	hsa-mir-10b-5p	hsa-mir-34a-5p	hsa-mir-181a-5p	hsa-mir-181b-5p	hsa-mir-181c-5p	hsa-mir-183-5p	hsa-mir-199b-5p	hsa-mir-203a-3p	hsa-mir-204-5p	hsa-mir-211-5p	hsa-mir-214-3p	hsa-mir-215-5p	hsa-mir-216a-5p
GO:0090594	inflammatory response to wounding	hsa-let-7a-5p	hsa-let-7b-5p	hsa-mir-16-5p	hsa-mir-17-5p	hsa-mir-18a-5p	hsa-mir-19a-3p	hsa-mir-20a-5p	hsa-mir-21-5p	hsa-mir-22-3p	hsa-mir-24-3p	hsa-mir-26b-5p	hsa-mir-27a-3p	hsa-mir-30a-5p	hsa-mir-33a-5p	hsa-mir-93-5p	hsa-mir-96-5p	hsa-mir-29b-3p	hsa-mir-106a-5p	hsa-mir-107	hsa-mir-196a-5p	hsa-mir-199a-5p	hsa-mir-30c-5p	hsa-mir-30d-5p	hsa-mir-7-5p	hsa-mir-10a-5p	hsa-mir-181a-5p	hsa-mir-181b-5p	hsa-mir-181c-5p	hsa-mir-199b-5p	hsa-mir-210-3p	hsa-mir-217	hsa-mir-218-5p	hsa-mir-1-3p	hsa-mir-30b-5p	hsa-mir-122-5p	hsa-mir-124-3p	hsa-mir-125b-5p	hsa-mir-128-3p	hsa-mir-138-5p	hsa-mir-142-5p	hsa-mir-142-3p	hsa-mir-145-5p	hsa-mir-191-5p	hsa-mir-9-5p	hsa-mir-9-3p	hsa-mir-149-5p	hsa-mir-150-5p	hsa-mir-185-5p
GO:0150076	neuroinflammatory response	hsa-let-7a-5p	hsa-let-7b-5p	hsa-let-7c-5p	hsa-let-7e-5p	hsa-let-7f-5p	hsa-mir-15a-5p	hsa-mir-16-5p	hsa-mir-17-5p	hsa-mir-18a-5p	hsa-mir-19a-3p	hsa-mir-19b-3p	hsa-mir-20a-5p	hsa-mir-21-5p	hsa-mir-24-3p	hsa-mir-25-3p	hsa-mir-26a-5p	hsa-mir-26b-5p	hsa-mir-27a-3p	hsa-mir-28-5p	hsa-mir-29a-3p	hsa-mir-30a-5p	hsa-mir-92a-3p	hsa-mir-93-5p	hsa-mir-98-5p	hsa-mir-100-5p	hsa-mir-101-3p	hsa-mir-29b-3p	hsa-mir-106a-5p	hsa-mir-107	hsa-mir-192-5p	hsa-mir-197-3p	hsa-mir-199a-5p	hsa-mir-199a-3p	hsa-mir-129-5p	hsa-mir-148a-3p	hsa-mir-30c-5p	hsa-mir-30d-5p	hsa-mir-10b-5p	hsa-mir-34a-5p	hsa-mir-181a-5p	hsa-mir-181b-5p	hsa-mir-181c-5p	hsa-mir-183-5p	hsa-mir-187-3p	hsa-mir-203a-3p	hsa-mir-204-5p	hsa-mir-205-5p	hsa-mir-211-5p
GO:0007155	cell adhesion	hsa-miR-145-5p	hsa-miR-29b-3p	hsa-miR-126-3p	hsa-miR-335-5p	hsa-miR-200c-3p	hsa-miR-124-3p	hsa-miR-146a-5p	hsa-miR-200b-3p	hsa-miR-200a-3p	hsa-miR-9-5p	hsa-miR-21-5p	hsa-let-7e-3p	hsa-let-7e-5p	hsa-let-7g-3p	hsa-let-7g-5p	hsa-mir-31-3p	hsa-mir-31-5p	hsa-mir-30b-3p	hsa-mir-30b-5p	hsa-mir-181c-3p	hsa-mir-181c-5p	hsa-mir-128-2-5p	hsa-mir-138-2-3p	hsa-mir-138-5p	hsa-mir-128-3p	hsa-mir-128-1-5p	hsa-mir-183-3p	hsa-mir-183-5p	hsa-mir-141-3p	hsa-mir-141-5p	hsa-mir-222-3p	hsa-mir-222-5p	hsa-mir-27a-3p	hsa-mir-27a-5p	hsa-mir-27b-3p	hsa-mir-27b-5p	hsa-mir-221-3p	hsa-mir-221-5p	hsa-mir-9-3p	hsa-mir-9-5p	hsa-mir-138-1-3p	hsa-mir-503-3p	hsa-mir-503-5p	hsa-mir-125a-3p	hsa-mir-125a-5p	hsa-mir-92a-3p	hsa-mir-92a-1-5p	hsa-mir-146a-3p
GO:0030155	regulation of cell adhesion	hsa-miR-145-5p	hsa-miR-146a-5p	hsa-miR-21-5p	hsa-miR-126-3p	hsa-miR-200c-3p	hsa-miR-199a-5p	hsa-miR-200b-3p	hsa-miR-9-5p	hsa-miR-200a-3p	hsa-miR-124-3p	hsa-miR-214-3p	hsa-miR-29b-3p	hsa-miR-34a-5p	hsa-miR-31-5p	hsa-miR-155-5p	hsa-miR-1-3p	hsa-miR-29a-3p	hsa-let-7e-3p	hsa-let-7e-5p	hsa-let-7g-3p	hsa-let-7g-5p	hsa-mir-31-3p	hsa-mir-31-5p	hsa-mir-30b-3p	hsa-mir-30b-5p	hsa-mir-181c-3p	hsa-mir-181c-5p	hsa-mir-128-2-5p	hsa-mir-138-2-3p	hsa-mir-128-3p	hsa-mir-128-1-5p	hsa-mir-183-3p	hsa-mir-183-5p	hsa-mir-141-3p	hsa-mir-141-5p	hsa-mir-222-3p	hsa-mir-222-5p	hsa-mir-27a-3p	hsa-mir-27a-5p	hsa-mir-27b-3p	hsa-mir-27b-5p	hsa-mir-221-3p	hsa-mir-221-5p	hsa-mir-9-3p	hsa-mir-9-5p	hsa-mir-138-1-3p	hsa-mir-138-5p	hsa-mir-503-3p
GO:0033628	regulation of cell adhesion mediated by integrin	hsa-miR-126-3p	hsa-miR-125a-5p
GO:0002246	wound healing involved in inflammatory response	has-miR-17-3p	has-miR-17-5p
GO:0002526	acute inflammatory response	hsa-mir-92a-3p	hsa-mir-92a-1-5p	hsa-mir-92a-2-5p
GO:0002673	regulation of acute inflammatory response	hsa-mir-92a-3p	hsa-mir-92a-1-5p	hsa-mir-92a-2-5p
GO:0006954	inflammatory response	hsa-mir-16-2-3p	hsa-mir-16-5p	hsa-mir-378a-3p	hsa-mir-378a-5p	hsa-mir-361-3p	hsa-mir-361-5p	hsa-mir-26a-1-3p	hsa-mir-26a-5p	hsa-mir-129-2-3p	hsa-mir-129-5p	hsa-mir-30c-2-3p	hsa-mir-30c-5p	hsa-let-7g-3p	hsa-let-7g-5p	hsa-mir-126-3p	hsa-mir-126-5p	hsa-mir-31-3p	hsa-mir-31-5p	hsa-mir-488-3p	hsa-mir-488-5p	hsa-mir-203a-3p	hsa-mir-203a-5p	hsa-mir-181a-2-3p	hsa-mir-181a-5p	hsa-mir-124-3p	hsa-mir-124-5p	hsa-mir-206	hsa-mir-149-3p	hsa-mir-149-5p	hsa-mir-181c-3p	hsa-mir-181c-5p	hsa-mir-128-3p	hsa-mir-128-2-5p	hsa-mir-138-2-3p	hsa-mir-138-5p	hsa-mir-128-1-5p	hsa-mir-129-1-3p	hsa-mir-141-3p	hsa-mir-141-5p	hsa-mir-222-3p	hsa-mir-222-5p	hsa-mir-181b-2-3p	hsa-mir-181b-5p	hsa-mir-590-3p	hsa-mir-590-5p	hsa-mir-93-3p	hsa-mir-93-5p	hsa-mir-181a-3p
GO:0106014	regulation of inflammatory response to wounding	hsa-miR-21-3p	hsa-miR-21-5p
GO:1900015	regulation of cytokine production involved in inflammatory response	hsa-miR-16-2-3p	hsa-miR-16-5p	hsa-miR-378a-3p	hsa-miR-378a-5p	hsa-miR-26a-1-3p	hsa-miR-26a-5p	hsa-miR-129-2-3p	hsa-miR-129-5p	hsa-miR-203a-3p	hsa-miR-203a-5p	hsa-miR-129-1-3p	hsa-miR-222-3p	hsa-miR-222-5p	hsa-miR-93-3p	hsa-miR-93-5p	hsa-miR-26a-2-3p	hsa-miR-221-3p	hsa-miR-221-5p	hsa-miR-135a-3p	hsa-miR-135a-5p	hsa-miR-136-3p	hsa-miR-136-5p	hsa-miR-152-3p	hsa-miR-152-5p	hsa-miR-16-1-3p	hsa-miR-125a-3p	hsa-miR-125a-5p	hsa-miR-140-3p	hsa-miR-140-5p	hsa-miR-98-3p	hsa-miR-98-5p	hsa-miR-338-3p	hsa-miR-338-5p	hsa-miR-146a-3p	hsa-miR-146a-5p	hsa-miR-155-3p	hsa-miR-155-5p	hsa-miR-675-3p	hsa-miR-675-5p	hsa-miR-21-3p	hsa-miR-21-5p	hsa-miR-197-3p	hsa-miR-197-5p	hsa-miR-17-3p	hsa-miR-17-5p
GO:0010632	regulation of epithelial cell migration	hsa-miR-144-3p	hsa-miR-101-3p	hsa-miR-145-5p	hsa-miR-200c-3p	hsa-miR-199a-3p	hsa-miR-199a-5p	hsa-miR-126-3p	hsa-miR-138-5p	hsa-miR-218-5p	hsa-miR-29b-3p	hsa-miR-21-5p	hsa-miR-133b	hsa-miR-9-5p	hsa-miR-130a-3p	hsa-miR-494-3p	hsa-miR-494-5p	hsa-miR-16-2-3p	hsa-miR-16-5p	hsa-miR-210-3p	hsa-miR-210-5p	hsa-miR-361-3p	hsa-miR-361-5p	hsa-miR-135b-3p	hsa-miR-135b-5p	hsa-miR-101-3p	hsa-miR-101-5p	hsa-let-7f-1-3p	hsa-let-7f-5p	hsa-miR-26a-1-3p	hsa-miR-26a-5p	hsa-miR-129-2-3p	hsa-miR-129-5p	hsa-miR-133b	hsa-miR-342-3p	hsa-miR-342-5p	hsa-miR-410-3p	hsa-miR-410-5p	hsa-miR-126-3p	hsa-miR-126-5p	hsa-miR-31-3p	hsa-miR-31-5p	hsa-miR-146b-3p	hsa-miR-146b-5p	hsa-miR-23b-3p	hsa-miR-23b-5p	hsa-miR-199b-3p	hsa-miR-199b-5p	hsa-miR-206
GO:0030855	epithelial cell differentiation	hsa-miR-203a-3p	hsa-miR-200c-3p	hsa-miR-200b-3p	hsa-miR-145-5p	hsa-miR-138-5p	hsa-miR-140-5p	hsa-miR-27a-3p	hsa-miR-34a-5p	hsa-miR-101-3p	hsa-miR-18a-5p	hsa-miR-1-3p	hsa-miR-1-5p	hsa-miR-99b-3p	hsa-miR-99b-5p	hsa-miR-199b-3p	hsa-miR-199b-5p	hsa-miR-181a-2-3p	hsa-miR-181a-5p	hsa-miR-200c-3p	hsa-miR-200c-5p	hsa-miR-181b-2-3p	hsa-miR-181b-5p	hsa-miR-495-3p	hsa-miR-495-5p	hsa-miR-181a-3p	hsa-miR-150-3p	hsa-miR-150-5p	hsa-miR-518b	hsa-miR-125b-2-3p	hsa-miR-125b-5p	hsa-miR-125b-1-3p	hsa-miR-181b-3p	hsa-miR-29b-3p	hsa-miR-29b-1-5p	hsa-miR-18b-3p	hsa-miR-18b-5p	hsa-miR-10a-3p	hsa-miR-10a-5p	hsa-miR-21-3p	hsa-miR-21-5p	hsa-miR-29b-2-5p	hsa-miR-34a-3p	hsa-miR-34a-5p
GO:0030856	regulation of epithelial cell differentiation	hsa-miR-140-5p	hsa-miR-1-3p	hsa-miR-1-5p	hsa-miR-99b-3p	hsa-miR-99b-5p	hsa-miR-199b-3p	hsa-miR-199b-5p	hsa-miR-181a-2-3p	hsa-miR-181a-5p	hsa-miR-200c-3p	hsa-miR-200c-5p	hsa-miR-181b-2-3p	hsa-miR-181b-5p	hsa-miR-495-3p	hsa-miR-495-5p	hsa-miR-181a-3p	hsa-miR-150-3p	hsa-miR-150-5p	hsa-miR-518b	hsa-miR-125b-2-3p	hsa-miR-125b-5p	hsa-miR-125b-1-3p	hsa-miR-181b-3p	hsa-miR-29b-3p	hsa-miR-29b-1-5p	hsa-miR-18b-3p	hsa-miR-18b-5p	hsa-miR-10a-3p	hsa-miR-10a-5p	hsa-miR-21-3p	hsa-miR-21-5p	hsa-miR-29b-2-5p	hsa-miR-34a-3p	hsa-miR-34a-5p
GO:0002064	epithelial cell development	hsa-miR-200c-3p	hsa-miR-34a-5p	hsa-miR-203a-3p	hsa-miR-101-3p	hsa-miR-10a-3p	hsa-miR-206	hsa-miR-138-5p	hsa-miR-506-3p	hsa-miR-29b-3p	hsa-miR-29b-1-5p	hsa-miR-29b-2-5p
GO:0002070	epithelial cell maturation	hsa-miR-299-5p
GO:0050673	epithelial cell proliferation	hsa-miR-21-5p	hsa-miR-200c-3p	hsa-miR-29b-3p	hsa-miR-203a-3p	hsa-miR-199a-3p	hsa-miR-145-5p	hsa-miR-218-5p	hsa-miR-34a-5p	hsa-miR-200a-3p	hsa-miR-181a-5p	hsa-miR-1826	hsa-miR-128-3p	hsa-miR-155-5p	hsa-miR-429	hsa-miR-223-3p	hsa-miR-326	hsa-miR-133b	hsa-miR-101-3p	hsa-miR-199a-5p	hsa-miR-494-3p	hsa-miR-494-5p	hsa-miR-30e-3p	hsa-miR-30e-5p	hsa-miR-16-2-3p	hsa-miR-16-5p	hsa-miR-361-3p	hsa-miR-361-5p	hsa-miR-135b-3p	hsa-miR-135b-5p	hsa-miR-101-3p	hsa-miR-101-5p	hsa-miR-26a-1-3p	hsa-miR-26a-5p	hsa-miR-129-2-3p	hsa-miR-129-5p	hsa-miR-133b	hsa-miR-342-3p	hsa-miR-342-5p	hsa-miR-410-3p	hsa-miR-410-5p	hsa-miR-126-3p	hsa-miR-126-5p	hsa-miR-23b-3p	hsa-miR-23b-5p	hsa-miR-30b-3p	hsa-miR-30b-5p	hsa-miR-149-3p	hsa-miR-149-5p
GO:0072089	stem cell proliferation	hsa-miR-624-3p	hsa-miR-16-2-3p	hsa-miR-16-5p	hsa-miR-222-3p	hsa-miR-222-5p	hsa-miR-221-3p	hsa-miR-221-5p	hsa-miR-16-1-3p	hsa-miR-29b-3p	hsa-miR-29b-1-5p	hsa-miR-29b-2-5p
[truncated: 1,000 more columns]
